# Supplementary material for: Genotype × Environment Studies on Resistance to Late Leaf Spot and Rust in Genomic Selection Training Population of Peanut (Arachis hypogaea L.)
Source: Front Plant Sci. 2019 Dec 4;10:1338. doi: 10.3389/fpls.2019.01338 (PMC6904303; doi:10.3389/fpls.2019.01338)
Supplement: Supplementary file 1 [file Table_1.xlsx]

## Sheet: Supplementary Table 1
Supplementary Table 1. List of genotypes of genomic selection training population with details of subspecies, botanical varieties, market type, place of origin and pedigree
S No	Genotype	Genus	Species	Subspecies	Botanical variety	Market type	Origin	Pedigree/Accession Number
1	ICGV 06423	Arachis	hypogaea	fastigiata	vulgaris	Spanish Bunch	ICRISAT, Hyderabad, India	(((((((F 334 A-B-14 x NC Ac 2214) F2-B1-B3-B2-B3-B2-B3) x ICG 2241) F2-B3-B1-B1-B2SB-B1SB-B2-B1SB) x ((ICGMS 42 x Kadiri 3) F2-B1-B2-B2-B2-B1-B1-B1)) F2-SSD-B3NI-B1-B1-P2-B1-B1) x ((((FESR 13-P14-B1-B2-B1-B1 x Chico) F2-B3-B1-B3-B1-B1-B1) x ((CS 9 x ICGS 5) F2-B1-B2-B2-B1)) F2-P29-B1-B1-B1-B1-B1-B1-B1)) F2-P3-P2-B1-B4-B1-B1-B1-B1-B1
2	ICGV 07246	Arachis	hypogaea	hypogaea	hypogaea	Virginia Bunch	ICRISAT, Hyderabad, India	[(((((ICGS 35 x NC Ac 1705) F2-B2-B1-B1-B3-B2) x (CS 16-B2-B2)) F2-B4-P1-B1-B1VB-B3VB-B1-B1VB) x ((NC Ac 343 x ((Dh. 3-20 x Robut 33-1) F2-P5-B1-B1-EB2-B1-B1-B1-B1-B1-B1-B1)) F2-B2-B1-B1-B1-B1-B1-B2-B1))SIL 4 x (ICGS 44 x ICGS 76)] F2-SSD-SSD-P11-B1-B1-B1
3	ICGV 07247	Arachis	hypogaea	hypogaea	hypogaea	Virginia Bunch	ICRISAT, Hyderabad, India	[(((((ICGS 35 x NC Ac 1705) F2-B2-B1-B1-B3-B2) x (CS 16-B2-B2)) F2-B4-P1-B1-B1VB-B3VB-B1-B1VB) x ((NC Ac 343 x ((Dh. 3-20 x Robut 33-1) F2-P5-B1-B1-EB2-B1-B1-B1-B1-B1-B1-B1)) F2-B2-B1-B1-B1-B1-B1-B2-B1))SIL 4 x (ICGS 44 x ICGS 76)] F2-SSD-SSD-P12-B1-B1-B1
4	ICGV 07268	Arachis	hypogaea	fastigiata	vulgaris	Spanish Bunch	ICRISAT, Hyderabad, India	(ICGS 76 x TCGS 647) F2-SSD-SSD-P17-B1-B1
5	ICGV 01005	Arachis	hypogaea	fastigiata	vulgaris	Spanish Bunch	ICRISAT, Hyderabad, India	[((PI 337409 x FESR-12P6-B1-B1-B1-B1)-14-B1-B1-B1-B1-B1-B1) x (55-437 x JL 24) F1] F2-P12-P1-B1-B1-B1-B1-B1-B1-B1-B1-B1-B1
6	ICGV 01060	Arachis	hypogaea	fastigiata	vulgaris	Spanish Bunch	ICRISAT, Hyderabad, India	(((J 11 x ((Faizpur 1-5 x UF 71513-1) F2-B1-B2-B1-B1)) F2-B1-B1-B1-B1-B1-B1) x ((FSB-7-2 x NC Ac 2232) F2-B1-B1-B1-B3-B1)) F2-P20-B2-B1-B1-B1-B1-B1-B1
7	ICGV 01124	Arachis	hypogaea	fastigiata	vulgaris	Spanish Bunch	ICRISAT, Hyderabad, India	(J 11 x ((Var. 2-5 x NC Ac 17090) F2-B1-B1-B1-B1-B1-B2-B2)) F2-P41-P3-B1-B1-B1-B1-B1-B1-B1
8	ICGV 02206	Arachis	hypogaea	fastigiata	vulgaris	Spanish Bunch	ICRISAT, Hyderabad, India	[(((Faizpur 1-5 x JL 24) F2-B1-B1-B1-B1-B1-B1-B2-P3-B1-B1-B1) x J 11)F1 x ((PI 337409 x FESR-12P6-B1-B1-B1-B1)-14-B1-B1-B1-B1-B1-B1)] F2-P5-B1-B1-B1-B1-B1-B1-B1
9	ICGV 03397	Arachis	hypogaea	fastigiata	vulgaris	Spanish Bunch	ICRISAT, Hyderabad, India	(((U4-7-5 x JL 24) F2-B1-B1-B1-B1-B1-B1) x J 11) F2-B1-B1-P3-P12-B1-B1
10	ICGV 03398	Arachis	hypogaea	fastigiata	vulgaris	Spanish Bunch	ICRISAT, Hyderabad, India	(((U4-7-5 x JL 24) F2-B1-B1-B1-B1-B1-B1) x J 11) F2-B1-B1-P3-P14-B1-B1
11	ICGV 04044	Arachis	hypogaea	fastigiata	vulgaris	Spanish Bunch	ICRISAT, Hyderabad, India	(((LY x ((CS 39 x CS 13) F2-B1-B1-B2)) F2-SSD-B1-P1-B1-B1-B1) x ((J 11 x ((Faizpur 1-5 x UF 71513-1) F2-B1-B2-B1-B1)) F2-B1-B1-B1-B1-B1-B1)) F2-P9-P6-B1-B1-B1
12	ICGV 06347	Arachis	hypogaea	fastigiata	vulgaris	Spanish Bunch	ICRISAT, Hyderabad, India	(([(((Robut 33-1 x L.No. 95-A) F2-B1-B1-B1-B1-B1-B1-B1) x ((Manfredi x M 13))) x Kadiri 134] F2-SSD-SSD-B1-B1-B1) x ((J 11 x ((Faizpur 1-5 x UF 71513-1) F2-B1-B2-B1-B1)) F2-B1-B1-B1-B1-B1-B1)) F2-P3-P9-B1-B1-B1-B1
13	ICGV 93280	Arachis	hypogaea	fastigiata	vulgaris	Spanish Bunch	ICRISAT, Hyderabad, India	(Faizpur 1-5 x JL 24) F2-B1-B1-B1-B1-B1-B1-B2-P3-B1-B1-B1
14	ICGV 95469	Arachis	hypogaea	fastigiata	vulgaris	Spanish Bunch	ICRISAT, Hyderabad, India	(55-437 x (Robut 33-1-18-8 F2-B2-B1-B1-NIB1-B1-B1-B1-B1-B1-B1-B1)) F2-P11-P3-P4-B1-B1-B1
15	ICGV 00387	Arachis	hypogaea	fastigiata	vulgaris	Spanish Bunch	ICRISAT, Hyderabad, India	[(((ICGS 30 x ((Ah 65 x NC Ac 17090) F2-B1-B1-B2-B1-B1-B1-B2)) F2-B1-B3-B3-B3) x USA 63) x ((Chalimbana x ((ICG 5996 x ICGS 21) F2-B2-B3-B2-B2)) F2-B1-B1-B1-B1-B2-B2-B1)] F2-SSD-B2-B2-B4-B1-B1(SB)
16	ICGV 01393	Arachis	hypogaea	fastigiata	vulgaris	Spanish Bunch	ICRISAT, Hyderabad, India	(((((T 64 x NC Ac 1107) F2-B1-B1-B1-B1-B1-B4-B1) x ICG 6440) F2-B2-B3-B3-B3) x JL 24) F2-SSD-B2-B1-B1-B1-B2-B1-B1-B1-B1-B1-B2-B1-B1
17	ICGV 02242	Arachis	hypogaea	fastigiata	vulgaris	Spanish Bunch	ICRISAT, Hyderabad, India	[(((ICGS 30 x ((Ah 65 x NC Ac 17090) F2-B1-B1-B2-B1-B1-B1-B2)) F2-B1-B3-B3-B3) x USA 63) x ((Chalimbana x ((ICG 5996 x ICGS 21) F2-B2-B3-B2-B2)) F2-B1-B1-B1-B1-B2-B2-B1)] F2-SSD-B2-B2-B3-B1-B2-B1-B1-B1-B1
18	ICGV 97058	Arachis	hypogaea	fastigiata	vulgaris	Spanish Bunch	ICRISAT, Hyderabad, India	{[(((F 334A-B-14 x ICG 10847) F2-B1-B2-B2-B2-B2-D3 Al) x USA 35)x BAU 13]x(((F 334A-B-14 x ICG 10847) F2-B1-B2-B2-B2-B2-D3 Al) x USA 35)} F2-SSD-B4-B1-B1-B1-B1
19	ICGV 99083	Arachis	hypogaea	fastigiata	vulgaris	Spanish Bunch	ICRISAT, Hyderabad, India	(((Chalimbana x ((((Ah 114 x NC Ac 1107) F2-B1-B1-B1-B1-B1-B1-B1-B1) x ICG 5998) F2-B2-B2-B2-B3)) F2-B1-B1-B1-B1-B1-B1-B1-B2) x GIZA 3) F2-B1-SSD-B1-B2-B1-B1
20	ICGV 00343	Arachis	hypogaea	fastigiata	vulgaris	Spanish Bunch	ICRISAT, Hyderabad, India	[(((Dh. 3-20 x Robut 33-1) F2-P5-B1-B1-EB2-B1-B1-B1-B1-B1-B1-B1) x ((Robut 33-1 x NC Ac 316) F2-B2-B1-B1-NIB1-B1-B1-B1-B1-B1-B1-B1))-P363 x JL 24] F2-P54-B1-B1-B1-B1-B1-B1-B1-B1-B1(SB)
21	ICGV 00349	Arachis	hypogaea	fastigiata	vulgaris	Spanish Bunch	ICRISAT, Hyderabad, India	(((FESR 13-P14-B1-B2-B1-B1 x Chico) F2-B3-B1-B3-B1-B1-B1) x ((CS 9 x ICGS 5) F2-B1-B2-B2-B1)) F2-P48-B1-B1-B1-B1-B1-B1-B2-B1-B1(SB)
22	ICGV 01263	Arachis	hypogaea	fastigiata	vulgaris	Spanish Bunch	ICRISAT, Hyderabad, India	(([(JL 24 x ICGS 76)F1 x JL 24] F2-SSD-SSD-P1-B5-B1VB-B1-B1) x ((((MH 2 x NC Ac 2731) F2-B1-B1-B1-B1-EB1-B1-B1) x Chico) F2-B1-P28-P2-B1-B1-B1)) F2-SSD-SSD-P1-B1-B1-B1
23	ICGV 03056	Arachis	hypogaea	fastigiata	vulgaris	Spanish Bunch	ICRISAT, Hyderabad, India	(((((((F 334 A-B-14 x NC Ac 2214) F2-B1-B3-B2-B3-B2-B3) x ICG 2241) F2-B3-B1-B1-B2SB-B1SB-B2-B1SB) x ((ICGMS 42 x Kadiri 3) F2-B1-B2-B2-B2-B1-B1-B1)) F2-SSD-B3NI-B1-B1-P2-B1-B1) x ((((FESR 13-P14-B1-B2-B1-B1 x Chico) F2-B3-B1-B3-B1-B1-B1) x ((CS 9 x ICGS 5) F2-B1-B2-B2-B1)) F2-P29-B1-B1-B1-B1-B1-B1-B1)) F2-B3-P4-B1-B3-B1
24	ICGV 03064	Arachis	hypogaea	fastigiata	vulgaris	Spanish Bunch	ICRISAT, Hyderabad, India	(((((((F 334 A-B-14 x NC Ac 2214) F2-B1-B3-B2-B3-B2-B3) x ICG 2241) F2-B3-B1-B1-B2SB-B1SB-B2-B1SB) x ((ICGMS 42 x Kadiri 3) F2-B1-B2-B2-B2-B1-B1-B1)) F2-SSD-B3NI-B1-B1-P2-B1-B1) x ((((FESR 13-P14-B1-B2-B1-B1 x Chico) F2-B3-B1-B3-B1-B1-B1) x ((CS 9 x ICGS 5) F2-B1-B2-B2-B1)) F2-P29-B1-B1-B1-B1-B1-B1-B1)) F2-B3-P9-B1-B2-B1
25	ICGV 05161	Arachis	hypogaea	fastigiata	vulgaris	Spanish Bunch	ICRISAT, Hyderabad, India	(((((((F 334 A-B-14 x NC Ac 2214) F2-B1-B3-B2-B3-B2-B3) x ICG 2241) F2-B3-B1-B1-B2SB-B1SB-B2-B1SB) x ((ICGMS 42 x Kadiri 3) F2-B1-B2-B2-B2-B1-B1-B1)) F2-SSD-B3NI-B1-B1-P2-B1-B1) x ((((FESR 13-P14-B1-B2-B1-B1 x Chico) F2-B3-B1-B3-B1-B1-B1) x ((CS 9 x ICGS 5) F2-B1-B2-B2-B1)) F2-P29-B1-B1-B1-B1-B1-B1-B1)) F2-B3-P10-B1-B1-B2-B1-B1-B1-B1-B1
26	ICGV 05163	Arachis	hypogaea	fastigiata	vulgaris	Spanish Bunch	ICRISAT, Hyderabad, India	(((((((F 334 A-B-14 x NC Ac 2214) F2-B1-B3-B2-B3-B2-B3) x ICG 2241) F2-B3-B1-B1-B2SB-B1SB-B2-B1SB) x ((ICGMS 42 x Kadiri 3) F2-B1-B2-B2-B2-B1-B1-B1)) F2-SSD-B3NI-B1-B1-P2-B1-B1) x ((((FESR 13-P14-B1-B2-B1-B1 x Chico) F2-B3-B1-B3-B1-B1-B1) x ((CS 9 x ICGS 5) F2-B1-B2-B2-B1)) F2-P29-B1-B1-B1-B1-B1-B1-B1)) F2-B3-P10-B1-B3-B1-B1-B1-B1-B1-B1
27	ICGV 06422	Arachis	hypogaea	fastigiata	vulgaris	Spanish Bunch	ICRISAT, Hyderabad, India	(((((((F 334 A-B-14 x NC Ac 2214) F2-B1-B3-B2-B3-B2-B3) x ICG 2241) F2-B3-B1-B1-B2SB-B1SB-B2-B1SB) x ((ICGMS 42 x Kadiri 3) F2-B1-B2-B2-B2-B1-B1-B1)) F2-SSD-B3NI-B1-B1-P2-B1-B1) x ((((FESR 13-P14-B1-B2-B1-B1 x Chico) F2-B3-B1-B3-B1-B1-B1) x ((CS 9 x ICGS 5) F2-B1-B2-B2-B1)) F2-P29-B1-B1-B1-B1-B1-B1-B1)) F2-P3-P2-B1-B4-B1-B1-B1-B1-B1
28	ICGV 06431	Arachis	hypogaea	fastigiata	vulgaris	Spanish Bunch	ICRISAT, Hyderabad, India	(((((((F 334 A-B-14 x NC Ac 2214) F2-B1-B3-B2-B3-B2-B3) x ICG 2241) F2-B3-B1-B1-B2SB-B1SB-B2-B1SB) x ((ICGMS 42 x Kadiri 3) F2-B1-B2-B2-B2-B1-B1-B1)) F2-SSD-B3NI-B1-B1-P2-B1-B1) x ((((FESR 13-P14-B1-B2-B1-B1 x Chico) F2-B3-B1-B3-B1-B1-B1) x ((CS 9 x ICGS 5) F2-B1-B2-B2-B1)) F2-P29-B1-B1-B1-B1-B1-B1-B1)) F2-B3-P1-B1-B1-B2-B1-B1-B1-B1
29	ICGV 07220	Arachis	hypogaea	fastigiata	vulgaris	Spanish Bunch	ICRISAT, Hyderabad, India	[(((((ICGS 35 x NC Ac 1705) F2-B2-B1-B1-B3-B2) x (CS 16-B2-B2)) F2-B4-P1-B1-B1VB-B3VB-B1-B1VB) x ((NC Ac 343 x ((Dh. 3-20 x Robut 33-1) F2-P5-B1-B1-EB2-B1-B1-B1-B1-B1-B1-B1)) F2-B2-B1-B1-B1-B1-B1-B2-B1))SIL 4 x (ICGS 44 x ICGS 76)] F2-SSD-SSD-P5-B1-B1-B1
30	ICGV 07223	Arachis	hypogaea	fastigiata	vulgaris	Spanish Bunch	ICRISAT, Hyderabad, India	[(((((ICGS 35 x NC Ac 1705) F2-B2-B1-B1-B3-B2) x (CS 16-B2-B2)) F2-B4-P1-B1-B1VB-B3VB-B1-B1VB) x ((NC Ac 343 x ((Dh. 3-20 x Robut 33-1) F2-P5-B1-B1-EB2-B1-B1-B1-B1-B1-B1-B1)) F2-B2-B1-B1-B1-B1-B1-B2-B1))SIL 4 x (ICGS 44 x ICGS 76)] F2-SSD-SSD-P22-B1-B1-B1
31	ICGV 07227	Arachis	hypogaea	fastigiata	vulgaris	Spanish Bunch	ICRISAT, Hyderabad, India	[(((((ICGS 35 x NC Ac 1705) F2-B2-B1-B1-B3-B2) x (CS 16-B2-B2)) F2-B4-P1-B1-B1VB-B3VB-B1-B1VB) x ((NC Ac 343 x ((Dh. 3-20 x Robut 33-1) F2-P5-B1-B1-EB2-B1-B1-B1-B1-B1-B1-B1)) F2-B2-B1-B1-B1-B1-B1-B2-B1)) x ((((Dh. 3-20 x Robut 33-1) F2-P5-B1-B1-EB2-B1-B1-B1-B1-B1-B1-B1) x ((Robut 33-1 x CS 9) F2-B2-B1-B1-B1)) F2-SSD-SSD-P13-B1-B1-B1-B1-B1-B1-B1-B1-B1-B1-B1)] F2-SSD-SSD-P13-B1-B1-B1
32	ICGV 07235	Arachis	hypogaea	fastigiata	vulgaris	Spanish Bunch	ICRISAT, Hyderabad, India	[(((((ICGS 35 x NC Ac 1705) F2-B2-B1-B1-B3-B2) x (CS 16-B2-B2)) F2-B4-P1-B1-B1VB-B3VB-B1-B1VB) x ((NC Ac 343 x ((Dh. 3-20 x Robut 33-1) F2-P5-B1-B1-EB2-B1-B1-B1-B1-B1-B1-B1)) F2-B2-B1-B1-B1-B1-B1-B2-B1))SIL 4 x ((((Dh. 3-20 x Robut 33-1) F2-P5-B1-B1-EB2-B1-B1-B1-B1-B1-B1-B1) x ((Robut 33-1 x CS 9) F2-B2-B1-B1-B1)) F2-SSD-SSD-P13-B1-B1-B1-B1-B1-B1-B1-B1-B1-B1-B1)] F2-SSD-SSD-P23-B1-B1-B1
33	ICGV 99233	Arachis	hypogaea	fastigiata	vulgaris	Spanish Bunch	ICRISAT, Hyderabad, India	(((CS 9 x ((Robut 33-1 x NC Ac 316) F2-B2-B1-B1-NIB1-B1-B1-B1-B1-B1-B1-B1)) F2-B1-B2-B2-B1) x ((JL 24 x CG 2187) F2-P10-B1-B1-B1-B1-B1-B1)) F2-P15-B1-B1-B1-B1-B1-B1-B1
34	ICGV 97165	Arachis	hypogaea	hypogaea	hypogaea	Virginia Bunch	ICRISAT, Hyderabad, India	(91/57-2 x PI 476177) F2-P15-B1-B1-B1-B1
35	ICGV 99029	Arachis	hypogaea	fastigiata	vulgaris	Spanish Bunch	ICRISAT, Hyderabad, India	(([(J 11 x CS 52) x (((Robut 33-1-1-5 B1-B1-B1-B1-B1-B1-B1-B1-B1-B1)x TG 2E) F2-B1-B2-B1)] F2-B1-B1-B1-B2-B1-B1) x ((((Chico x JL 24) P5-B1-B1-B1-B1) x Sinpulangkong) F2-B1-P1-P1-B1-B1-B1)) F2-P12-B1-B1-B1
36	ICGV 00191	Arachis	hypogaea	fastigiata	vulgaris	Spanish Bunch	ICRISAT, Hyderabad, India	(([(J 11 x CS 52) x ((ICGS 44 x TG 2E) F2-B1-B2-B1)] F2-B1-B1-B1-B2-B1-B1) x ((([ICGS 30 x (TMV 10 x Chico) F6] P23-B1-B1-B1) x ([(Shulamit x Chico) x PI 337409] F2-B2-B1-B2-B1-B1-B1-B1)) F2-B1-B1-B1-B2-B1-B1)) F2-P25-B1-B1-B1-P1-B1(SB)
37	ICGV 07120	Arachis	hypogaea	fastigiata	vulgaris	Spanish Bunch	ICRISAT, Hyderabad, India	[{[(86187x86350)x(Florix17090)]x(Dh.3-20xPI259747)} x [((Robut 33-1 x NC Ac 316) F2-B2-B1-B1-NIB1-B1-B1-B1-B1-B1-B1-B1) x ((Robut 33-1 x CS 9) F2-B2-B1-B1-B1))x((((Dh. 3-20 x USA 20) F2-P1-B1-B1-B1-B1-B1-B1-B1-B1-B1-B1-B1-B1-B1-B1-B1) x ((Robut 33-1 x NC Ac 2821) F2-B1-B1)) F2-SSD-B1-B2-B1SB-B1SB-B1-B1SB)]] F2-B1-SSD-P8-B1-B1-B1
38	ICGV 97092	Arachis	hypogaea	fastigiata	vulgaris	Spanish Bunch	ICRISAT, Hyderabad, India	(((Robut 33-1 x NC Ac 2232) F2-B1-B3-B1-B2-B3-B1) x JL 24) F2-B1-B3-B1-B1-B1-B1-B1-B1
39	ICGV 97120	Arachis	hypogaea	fastigiata	vulgaris	Spanish Bunch	ICRISAT, Hyderabad, India	(((FSB-7-2 x NC Ac 2232) F2-B1-B1-B1-B3-B1) x JL 24) F2-SSD-B1-B1-B1-B1-B1
40	ICGV 98163	Arachis	hypogaea	fastigiata	vulgaris	Spanish Bunch	ICRISAT, Hyderabad, India	[JL 24 x (((F 334 A-B-14 x NC Ac 2214) F2-B1-B3-B2-B3-B2-B3) x ((Ah 65 x NC Ac 17090) F2-B1-B1-B2-B1-B1-B1-B2))] F2-B1-B1-B1-B1-B2-B1-B1-B1-B1-B1-B1
41	ICGV 00005	Arachis	hypogaea	fastigiata	vulgaris	Spanish Bunch	ICRISAT, Hyderabad, India	(((((M 13 x NC Ac 2214) F2-B2-B3-B2-B3-B2) x ((F 334 A-B-14 x NC Ac 2214) F2-B1-B3-B2-B3-B2-B3)) F2-B1-B2-B3-B2-B6-B1) x ((A. hypogaea x A. cardenasii) CS 9)) F2-B1-B1-B1-B1-B2-B1-B1-B1-B1-B1(SB)
42	ICGV 01273	Arachis	hypogaea	fastigiata	vulgaris	Spanish Bunch	ICRISAT, Hyderabad, India	(((((ICGS 35 x NC Ac 1705) F2-B2-B1-B1-B3-B2) x (CS 16-B2-B2)) F2-B4-P1-B1-B1VB-B3VB-B1-B1VB) x ((NC Ac 343 x ((Dh. 3-20 x Robut 33-1) F2-P5-B1-B1-EB2-B1-B1-B1-B1-B1-B1-B1)) F2-B2-B1-B1-B1-B1-B1-B2-B1)) F2-SSD-B3-B1-B2-B3-B1-B1-B1-B1-B2-B1
43	ICGV 01274	Arachis	hypogaea	fastigiata	vulgaris	Spanish Bunch	ICRISAT, Hyderabad, India	(((((ICGS 35 x NC Ac 1705) F2-B2-B1-B1-B3-B2) x (CS 16-B2-B2)) F2-B4-P1-B1-B1VB-B3VB-B1-B1VB) x ((NC Ac 343 x ((Dh. 3-20 x Robut 33-1) F2-P5-B1-B1-EB2-B1-B1-B1-B1-B1-B1-B1)) F2-B2-B1-B1-B1-B1-B1-B2-B1)) F2-SSD-B3-B1-B2-B3-B1-B1-B1-B2-B1-B1
44	ICGV 02321	Arachis	hypogaea	fastigiata	vulgaris	Spanish Bunch	ICRISAT, Hyderabad, India	(((((ICGS 35 x NC Ac 1705) F2-B2-B1-B1-B3-B2) x (CS 16-B2-B2)) F2-B4-P1-B1-B1VB-B3VB-B1-B1VB) x ((NC Ac 343 x ((Dh. 3-20 x Robut 33-1) F2-P5-B1-B1-EB2-B1-B1-B1-B1-B1-B1-B1)) F2-B2-B1-B1-B1-B1-B1-B2-B1)) F2-SSD-B3-B1-B2-B3-B1-B1-B1-B1-B1-B1
45	ICGV 03043	Arachis	hypogaea	fastigiata	vulgaris	Spanish Bunch	ICRISAT, Hyderabad, India	(((([ICGS 30 x (MH 2 x Var. 28-206)] P11-B1-B1-B2-B1) x ((91176 x TG 2E) P1-B1-B1-B1-B2)) F2-P8-P1-B1-B1-B1-B1-B1-B1-B1-B1) x YUE YOU 92) F2-SSD-SSD-B3-B1-B1
46	ICGV 04124	Arachis	hypogaea	fastigiata	vulgaris	Spanish Bunch	ICRISAT, Hyderabad, India	[((((((ICGS 35 x NC Ac 1705) F2-B2-B1-B1-B3-B2) x (CS 16-B2-B2)) F2-B4-P1-B1-B1VB-B3VB-B1-B1VB) x ((NC Ac 343 x ((Dh. 3-20 x Robut 33-1) F2-P5-B1-B1-EB2-B1-B1-B1-B1-B1-B1-B1)) F2-B2-B1-B1-B1-B1-B1-B2-B1))) x ((((((F 334 A-B-14 x NC Ac 2214) F2-B1-B3-B2-B3-B2-B3) x ICG 2241) F2-B3-B1-B1-B2SB-B1SB-B2-B1SB) x ((ICGMS 42 x Kadiri 3) F2-B1-B2-B2-B2-B1-B1-B1)) F2-SSD-B3(NI)-B2-B1-B1)] F2 -SSD-B1-B1-B1
47	ICGV 00290	Arachis	hypogaea	hypogaea	hypogaea	Virginia Bunch	ICRISAT, Hyderabad, India	(((([JL 24 x (Dh. 3-20 x Robut 33-1) F8] P6-B1-B1-B1) x ICG(FDRS) 10) F2-P38-B1-B2-B1-B1) x ((([ICGS 30 x (TMV 10 x Chico) F6] P23-B1-B1-B1) x ([(Shulamit x Chico) x PI 337409] F2-B2-B1-B2-B1-B1-B1-B1)) F2-B1-B1-B1-B2-B1-B1)) F2-P31-B1-B1-B1-B1-B1(SB)
48	ICGV 00321	Arachis	hypogaea	fastigiata	vulgaris	Spanish Bunch	ICRISAT, Hyderabad, India	(GIAY x ((([JL 24 x (Robut 33-1 x NC Ac 2821) F8] P3-B1-B1-B1) x Chico) 23-B1-B1-B1-B1-B1)) F2-P6-B1-B1-B1(SB)
49	ICGV 02125	Arachis	hypogaea	fastigiata	vulgaris	Spanish Bunch	ICRISAT, Hyderabad, India	(([(((72-R x Chico) F2-P1-B1-NIB1-B1-B1-NIB1-B1-B1-B1-B1-B1) x Chico) x ((72-R x Chico) F2-P1-B1-NIB1-B1-B1-NIB1-B1-B1-B1-B1-B1)] F2-P2-P1-P1-B1-B1-B1-B1-B1-B1) x ((ICG 1841 x ICG 1944) F2-P6-B1-B1-B1-P3-B1-B1-B1)) F2-P31-P1-B1-B1-B1
50	ICGV 02144	Arachis	hypogaea	fastigiata	vulgaris	Spanish Bunch	ICRISAT, Hyderabad, India	(([(JL 24 x ((GP NC 343 x NC 17367))) x JL 24] F2-B1-B1-B1-B1-B1-B1-B1-B1-B1) x U 4-7-5) F2-SSD-SSD-B1-P1-B1-B1
51	ICGV 03184	Arachis	hypogaea	fastigiata	vulgaris	Spanish Bunch	ICRISAT, Hyderabad, India	(((([JL 24 x (TMV 10 x Chico) F6] P11-B1-B1-B1) x Chico) F2-B1-P7-P1-B1-B1-B1) x ((Chico x ((ICGS 36 x NC Ac 1705) F2-B3-B1-B3-B3)) F2-P11-B1-B1-B1-B2-B1-B1)) F2-P33-P1-B1-B1-B1-B1
52	ICGV 03207	Arachis	hypogaea	fastigiata	vulgaris	Spanish Bunch	ICRISAT, Hyderabad, India	(((([JL 24 x (Dh. 3-20 x Robut 33-1) F8] P6-B1-B1-B1) x ICG(FDRS) 10) F2-P5-P1-B1-B1-B1-B1-B1-B1-B1-B1-B1-B1-B1) x ((((MH 2 x NC Ac 2731) F2-B1-B1-B1-B1-EB1-B1-B1) x Chico) F2-B1-P28-P2-B1-B1-B1)) F2-P1-P3-B1-B2
53	ICGV 04018	Arachis	hypogaea	fastigiata	vulgaris	Spanish Bunch	ICRISAT, Hyderabad, India	(((ICG 1841 x ICG 1944) F2-P6-B1-B1-B1-P3-B1-B1-B2) x ((((MH 2 x NC Ac 2731) F2-B1-B1-B1-B1-EB1-B1-B1) x Chico) F2-B1-P28-P2-B1-B1-B1)) F2-P21-P1-B1-B1-B1-B1-B1
54	ICGV 07210	Arachis	hypogaea	fastigiata	vulgaris	Spanish Bunch	ICRISAT, Hyderabad, India	(((([JL 24 x (Dh. 3-20 x Robut 33-1) F8] P6-B1-B1-B1) x ICG(FDRS) 10) F2-P5-P1-B1-B1-B1-B1-B1-B1-B1-B1-B1-B1-B1) x ((((((M 13 x NC Ac 2214) F2-B2-B3-B2-B3-B2) x ((F 334 A-B-14 x NC Ac 2214) F2-B1-B3-B2-B3-B2-B3)) F2-B1-B2-B3-B2-B6-B1) x ((A. hypogaea x A. cardenasii) CS 9)) F2-B1-B1-B1-B1-B2-B1-B1-B1-B1-B1(SB))) F2-P3-B1-B1-B1-B1-B1-B1
55	ICGV 07217	Arachis	hypogaea	fastigiata	vulgaris	Spanish Bunch	ICRISAT, Hyderabad, India	[(((([JL 24 x (Dh. 3-20 x Robut 33-1) F8] P6-B1-B1-B1) x ICG(FDRS) 10) F2-P38-B1-B1-B1-B1-B1-B1) x TAG 24) x ([75-21 x (ICG 6327 x ([JL 24 x (Chico x EC 76445)] F2-B1-B1-B1-B1-B1-B1))] F2-SSD(R)-SSD-SSD-P6-B1-B1-B1-B1)] F2-P4-P3-B1-B1-B1-B1-B1
56	ICGV 95290	Arachis	hypogaea	fastigiata	vulgaris	Spanish Bunch	ICRISAT, Hyderabad, India	(Chico x Gajah) F2-P7-B1-B2-B1-B1-B1
57	ICGV 97261	Arachis	hypogaea	fastigiata	vulgaris	Spanish Bunch	ICRISAT, Hyderabad, India	(((([JL 24 x (Robut 33-1 x NC Ac 2821) F8] P3-B1-B1-B1) x Chico) 23-B1-B1-B1-B1-B1) x (((Robut 33-1-1-5 B1-B1-B1-B1-B1-B1-B1-B1-B1-B1)x TG 2E) F2-B1-B2-B1)) F2-P5-P1-B1-B1-B1
58	ICGV 97262	Arachis	hypogaea	fastigiata	vulgaris	Spanish Bunch	ICRISAT, Hyderabad, India	[(((((MH 2 x NC Ac 2731) F2-B1-B1-B1-B1-EB1-B1-B1) x Chico) F2-P19-B1-B1-B1-B1-B1-B1) x ((((72-R x Chico) F2-P1-B1-NIB1-B1-B1-NIB1-B1-B1-B1-B1-B1) x (CS 29/1-B2-B1)) F2-B2-B2-B1-B1-B1))F1 x ((((Chico x JL 24) P5-B1-B1-B1-B1) x Sedulotankong) F2-B1-P2-P3-B1-B1-B1)] F2-P3-B1-B1-B1
59	ICGV 99181	Arachis	hypogaea	fastigiata	vulgaris	Spanish Bunch	ICRISAT, Hyderabad, India	(((((72-R x Chico) F2-P1-B1-NIB1-B1-B1-NIB1-B1-B1-B1-B1-B1) x ((Ah 65 x NC Ac 17090) F2-B1-B1-B2-B1-B1-B1-B2)) F2-P10-B1-B1-B1-B1-B1-B1-B1-B1-B1) x NU) F2-P38-B1-B1-B1-B1-B1-B1-B1-B1
60	ICGV 99195	Arachis	hypogaea	fastigiata	vulgaris	Spanish Bunch	ICRISAT, Hyderabad, India	(((([((Ah 2105 x Chico) F2-P1-B1-B1-B1-B1-B1-B1-B1-B1-B1-B1)x (TMV 10 x Chico) F6] P23-B1-B1-B1) x ([(Shulamit x Chico) x PI 337409] F2-B2-B1-B2-B1-B1-B1-B1)) F2-B1-B1-B1-B2-B1-B1) x (((CS 29/1-B2-B1) x (((Robut 33-1-1-5 B1-B1-B1-B1-B1-B1-B1-B1-B1-B1)x TG 2E) F2-B1-B2-B1)) F2-B2-B1-B1-B2-B1-B1-B1)) F2-P1-P11-B1-B1-B1-B1
61	ICGV 89104	Arachis	hypogaea	fastigiata	vulgaris	Spanish Bunch	ICRISAT, Hyderabad, India	(J 11 x U 4-7-5)-B1-B1-B1-B1
62	ICGS 11	Arachis	hypogaea	fastigiata	vulgaris	Spanish Bunch	ICRISAT, Hyderabad, India	Selection from Robut 33-1
63	J 11	Arachis	hypogaea	fastigiata	vulgaris	Spanish Bunch	DGR, JUNAGADH, India	Ah 4213 x Ah 4354
64	ICGV 99085	Arachis	hypogaea	fastigiata	vulgaris	Spanish Bunch	ICRISAT, Hyderabad, India	(((((Robut 33-1 x NC Ac 2698) F2-B2-B1-B1-B1-B1-B1-B1-B1-B1-B1-B1-B1) x CS 30-1) F2-B1-B2-B1-B2-B2-B3-B3) x ICG 8666) F2-B1-B1-B2-B1-B1-B1-B1
65	TKG 19A	Arachis	hypogaea	fastigiata	vulgaris	Spanish Bunch	BSKKV, DAPOLI, India	TG17xTG1
66	TPG 41	Arachis	hypogaea	fastigiata	vulgaris	Spanish Bunch	India	TG 28A x TG 22
67	ICGV 00350	Arachis	hypogaea	fastigiata	vulgaris	Spanish Bunch	ICRISAT, Hyderabad, India	(((FESR 13-P14-B1-B2-B1-B1 x Chico) F2-B3-B1-B3-B1-B1-B1) x ((CS 9 x ICGS 5) F2-B1-B2-B2-B1)) F2-P63-B1-B1-B1-B1-B2-B1-B1-B1-B1(SB)
68	DH 86	Arachis	hypogaea	fastigiata	vulgaris	Spanish Bunch	UAS, Dharwad, India	Dh-40 × Dh-8
69	ICGV 95058	Arachis	hypogaea	fastigiata	vulgaris	Spanish Bunch	ICRISAT, Hyderabad, India	(Gajah x ((TMV 10 x Chico) F2-B2-NIB1-B1-B1-B1-B1-B1-B1-B1-B1-B1)) F2-SSD-SSD-P13-B1SB-B2SB-B1-B1-B1
70	ICGV 95070	Arachis	hypogaea	fastigiata	vulgaris	Spanish Bunch	ICRISAT, Hyderabad, India	(((F 334 A-B-14 x NC Ac 2214) F2-B1-B3-B2-B3-B2-B3) x ((Robut 33-1 x NC Ac 2232) F2-B1-B3-B1-B2-B3-B1)) F4-B1-B1-B1
71	GPBD 4	Arachis	hypogaea	fastigiata	vulgaris	Spanish Bunch	UAS, Dharwad, India	KRG 1 × ICGV 86855
72	ICGV 91114	Arachis	hypogaea	fastigiata	vulgaris	Spanish Bunch	ICRISAT, Hyderabad, India	(((72-R x Chico) F2-P1-B1-NIB1-B1-B1-NIB1-B1-B1-B1-B1-B1) x (((Robut 33-1-18-17)x NC Ac 1705) F2-B3-B1-B3-B3)) 8-B1-B1-B1-B1
73	TMV 2	Arachis	hypogaea	fastigiata	vulgaris	Spanish Bunch	TNAU, Tindivanam, India	Selection from Gudhiyatham Bunch
74	Faizpur 1-5	Arachis	hypogaea	hypogaea	hypogaea	Virginia Runner	CSAUA&T Kanpur, India	Selection from Locally introduced bilk samples of Faizpur in east khandesh District
75	Mutant 3	Arachis	hypogaea	fastigiata	vulgaris	Spanish Bunch	ICRISAT, Hyderabad, India	-
76	ICGV 03042	Arachis	hypogaea	fastigiata	vulgaris	Spanish Bunch	ICRISAT, Hyderabad, India	(((([ICGS 30 x (MH 2 x Var. 28-206)] P11-B1-B1-B2-B1) x ((91176 x TG 2E) P1-B1-B1-B1-B2)) F2-P8-P1-B1-B1-B1-B1-B1-B1-B1-B1) x YUE YOU 92) F2-SSD-SSD-B1-B1-B1
77	ICGV 05100	Arachis	hypogaea	fastigiata	vulgaris	Spanish Bunch	ICRISAT, Hyderabad, India	{([Robut 33-1 x NC Ac 316) F13 x Robut 33-1 x CS 9) F6] x Robut 33-1 x NC Ac 2214) F6 x Cyto 213-2 F6]} F2-SSD-B1-B1-B1-B2-B2-B3
78	ICGV 06049	Arachis	hypogaea	fastigiata	vulgaris	Spanish Bunch	ICRISAT, Hyderabad, India	[(((((ICGS 35 x NC Ac 1705) F2-B2-B1-B1-B3-B2) x (CS 16-B2-B2)) F2-B4-P1-B1-B1VB-B3VB-B1-B1VB) x ((NC Ac 343 x ((Dh. 3-20 x Robut 33-1) F2-P5-B1-B1-EB2-B1-B1-B1-B1-B1-B1-B1)) F2-B2-B1-B1-B1-B1-B1-B2-B1)) x (NC Ac 343 x ((Dh. 3-20 x Robut 33-1) F2-P5-B1-B1-EB2-B1-B1-B1-B1-B1-B1-B1))S23] F2-SSD-SSD-P14-P1-B1-B1
79	ICGV 06420	Arachis	hypogaea	fastigiata	vulgaris	Spanish Bunch	ICRISAT, Hyderabad, India	[((CS 9 x ICGS 5) F2-B1-B2-B2-B1) x (((FESR 13-P14-B1-B2-B1-B1 x Chico) F2-B3-B1-B3-B1-B1-B1) x ((CS 9 x ICGS 5) F2-B1-B2-B2-B1)) F2-P1-B1-B1-B1-B1-B1-B1-B3
80	ICGV 06424	Arachis	hypogaea	fastigiata	vulgaris	Spanish Bunch	ICRISAT, Hyderabad, India	(((((((F 334 A-B-14 x NC Ac 2214) F2-B1-B3-B2-B3-B2-B3) x ICG 2241) F2-B3-B1-B1-B2SB-B1SB-B2-B1SB) x ((ICGMS 42 x Kadiri 3) F2-B1-B2-B2-B2-B1-B1-B1)) F2-SSD-B3NI-B1-B1-P2-B1-B1) x ((((FESR 13-P14-B1-B2-B1-B1 x Chico) F2-B3-B1-B3-B1-B1-B1) x ((CS 9 x ICGS 5) F2-B1-B2-B2-B1)) F2-P29-B1-B1-B1-B1-B1-B1-B1)) F2-P3-P2-B1-B4-B1-B1-B1-B1-B2
81	ICGV 07145	Arachis	hypogaea	fastigiata	vulgaris	Spanish Bunch	ICRISAT, Hyderabad, India	(([(((Robut 33-1 x L.No. 95-A) F2-B1-B1-B1-B1-B1-B1-B1) x ((Manfredi x M 13))) x Kadiri 134] F2-SSD-SSD-B1-B1-B1) x ((J 11 x ((Faizpur 1-5 x UF 71513-1) F2-B1-B2-B1-B1)) F2-B1-B1-B1-B1-B1-B1)) F2-P3-P8-B1-B1-B1-B1-B1
82	ICGV 07148	Arachis	hypogaea	fastigiata	vulgaris	Spanish Bunch	ICRISAT, Hyderabad, India	(([(((Robut 33-1 x L.No. 95-A) F2-B1-B1-B1-B1-B1-B1-B1) x ((Manfredi x M 13))) x Kadiri 134] F2-SSD-SSD-B1-B1-B1) x ((J 11 x ((Faizpur 1-5 x UF 71513-1) F2-B1-B2-B1-B1)) F2-B1-B1-B1-B1-B1-B1)) F2-P3-P4-B1-B1-B1-B1-B1
83	ICGV 07166	Arachis	hypogaea	fastigiata	vulgaris	Spanish Bunch	ICRISAT, Hyderabad, India	(([(((Robut 33-1 x L.No. 95-A) F2-B1-B1-B1-B1-B1-B1-B1) x ((Manfredi x M 13))) x Kadiri 134] F2-SSD-SSD-B1-B1-B1) x ((J 11 x ((Faizpur 1-5 x UF 71513-1) F2-B1-B2-B1-B1)) F2-B1-B1-B1-B1-B1-B1)) F2-P9-P10-B1-B1-B2-B1-B1
84	ICGV 06142	Arachis	hypogaea	fastigiata	vulgaris	Spanish Bunch	ICRISAT, Hyderabad, India	[(((((ICGS 35 x NC Ac 1705) F2-B2-B1-B1-B3-B2) x (CS 16-B2-B2)) F2-B4-P1-B1-B1VB-B3VB-B1-B1VB) x ((NC Ac 343 x ((Dh. 3-20 x Robut 33-1) F2-P5-B1-B1-EB2-B1-B1-B1-B1-B1-B1-B1)) F2-B2-B1-B1-B1-B1-B1-B2-B1)) x (((((Comet x NC Ac 17090) F2-B2-B1-B2-B1-B1-B1-B2) x ([ICGS 17 x (TMV 10 x Chico)] F2-B1-B1-B2-B1-B1-B1)) F2-B1-SSD-B1-B1-B1-B1-B1) x 92 R/75)] F2-SSD-SSD-P8-B2-B1-B1
85	ICGV 91116	Arachis	hypogaea	fastigiata	vulgaris	Spanish Bunch	ICRISAT, Hyderabad, India	(JL 24 x EC 76445) B1-B1-B1-B1
86	ICGV 97045	Arachis	hypogaea	fastigiata	vulgaris	Spanish Bunch	ICRISAT, Hyderabad, India	[(((((TG 17 x NC Ac 2785) F2-B2-B1-B1-B1-NIB2-B1-B1-B2-B1-B1-B1-B1) x ((Ah 114 x NC Ac 1107) F2-B1-B1-B1-B1-B1-B1-B1-B1)) F2-B2-B2-B3-B3 (Tan seed)) x ((((Ah 114 x NC Ac 1107) F2-B1-B1-B1-B1-B1-B1-B1-B1) x ICG 5286) F2-B2-B2-B2-B2)) x NC 7] F2-SSD-B2-B2-B1-B1-B1
87	ICGV 94118	Arachis	hypogaea	fastigiata	vulgaris	Spanish Bunch	ICRISAT, Hyderabad, India	[(J 11 x CS 52) x (((Robut 33-1-1-5 B1-B1-B1-B1-B1-B1-B1-B1-B1-B1)x TG 2E) F2-B1-B2-B1)] F2-B1-B1-B1-B2-B1-B1
88	ICGV 05176	Arachis	hypogaea	fastigiata	vulgaris	Spanish Bunch	ICRISAT, Hyderabad, India	{[(((ICGS 30 x ((Ah 65 x NC Ac 17090) F2-B1-B1-B2-B1-B1-B1-B2)) F2-B1-B3-B3-B3) x USA 63) x ((Chalimbana x ((ICG 5996 x ICGS 21) F2-B2-B3-B2-B2)) F2-B1-B1-B1-B1-B2-B2-B1)] x ([(((ICGS 21 x ICG 8325) F2-B1-B2-B2-B2) x ASHFORD) x ((Chalimbana x ((ICG 5996 x ICGS 21) F2-B2-B3-B2-B2)) F2-B1-B1-B1-B1-B2-B2-B1)] F2-SSD-B1-B1-B3-B1(VB))} F2-SSD-SSD-B2-B1-B2
89	ICGV 04149	Arachis	hypogaea	hypogaea	hypogaea	Virginia Bunch	ICRISAT, Hyderabad, India	[((((((ICGS 35 x NC Ac 1705) F2-B2-B1-B1-B3-B2) x (CS 16-B2-B2)) F2-B4-P1-B1-B1VB-B3VB-B1-B1VB) x ((NC Ac 343 x ((Dh. 3-20 x Robut 33-1) F2-P5-B1-B1-EB2-B1-B1-B1-B1-B1-B1-B1)) F2-B2-B1-B1-B1-B1-B1-B2-B1))) x ((([ICGS 30 x (TMV 10 x Chico)] F2-B1-B2-B3-B1-B1-B1-B1-B1-B1-B1-P1-B2-B1-B1) x (CS 29/1-B2-B1)) F2-B1-SSD-B1-B3-B1-B1-B1-B2-B1-B1)] F2-SSD-B1-B1-B1
90	ICGV 00351	Arachis	hypogaea	fastigiata	vulgaris	Spanish Bunch	ICRISAT, Hyderabad, India	(((FESR 13-P14-B1-B2-B1-B1 x Chico) F2-B3-B1-B3-B1-B1-B1) x ((CS 9 x ICGS 5) F2-B1-B2-B2-B1)) F2-P63-B1-B1-B1-B3-B1-B1-B1-B1-B1(SB)
91	ICGV 92195	Arachis	hypogaea	fastigiata	vulgaris	Spanish Bunch	ICRISAT, Hyderabad, India	(((72-R x Chico) F2-P1-B1-NIB1-B1-B1-NIB1-B1-B1-B1-B1-B1) x ((Ah 65 x NC Ac 17090) F2-B1-B1-B2-B1-B1-B1-B2)) F2-P12-B1-B1-B1-B1-B1-B1-B1-B1-B1
92	ICGV 87187	Arachis	hypogaea	fastigiata	vulgaris	Spanish Bunch	ICRISAT, Hyderabad, India	Robut 33-1-1-1 B1-B1-B1-B1-B1-B1-B1-B1-B1-B1
93	ICGV 86072	Arachis	hypogaea	fastigiata	vulgaris	Spanish Bunch	ICRISAT, Hyderabad, India	(((Robut 33-1 x NC Ac 2821) EF2-P5-B1-B1-B1-B1-B1-B1-B1-B1-B1-B1-B1)x TG 2E) F2-B1-B3-B2
94	ICGV 86015	Arachis	hypogaea	fastigiata	vulgaris	Spanish Bunch	ICRISAT, Hyderabad, India	((Robut 33-1-1-5 B1-B1-B1-B1-B1-B1-B1-B1-B1-B1)x TG 2E) F2-B1-B2-B1
95	ICGV 93437	Arachis	hypogaea	fastigiata	vulgaris	Spanish Bunch	ICRISAT, Hyderabad, India	(((Ah 65 x Chico) EF2-B1-B1-B1-EB1-B3-NIB1-B1-B1-B1-B1) x ((Var. 2-5 x Robut 33-1) F2-P1-B1-B1-EB1-B2-B1-NIB1-B3-B1-B1)) F2-P30-B1-B1-B1
96	ICGV 86143	Arachis	hypogaea	fastigiata	vulgaris	Spanish Bunch	ICRISAT, Hyderabad, India	[(Robut 33-1-1-5 B1-B1-B1-B1-B1-B1-B1-B1-B1-B1)x (Robut 33-1 x NC Ac 2821) F8] P23-B1-B1-B1
97	ICGV 90320	Arachis	hypogaea	fastigiata	vulgaris	Spanish Bunch	ICRISAT, Hyderabad, India	(ICG 7360 x ICG 6150) F2-B2-B2-B2-B2-B3-B1
98	ICGV 07273	Arachis	hypogaea	fastigiata	vulgaris	Spanish Bunch	ICRISAT, Hyderabad, India	(((((((ICGS 35 x NC Ac 1705) F2-B2-B1-B1-B3-B2) x (CS 16-B2-B2)) F2-B4-P1-B1-B1VB-B3VB-B1-B1VB) x ((NC Ac 343 x ((Dh. 3-20 x Robut 33-1) F2-P5-B1-B1-EB2-B1-B1-B1-B1-B1-B1-B1)) F2-B2-B1-B1-B1-B1-B1-B2-B1)) F2-SSD-B3-B1-B2-B3-B1-B1-B1-B1-B1-B1) x ((CS 9 x ICGS 5) F2-B1-B2-B2-B1)) F2-SSD-SSD-P34-B1-B1-B1
99	49 × 37-91	Arachis	hypogaea	fastigiata	vulgaris	Spanish Bunch	UAS, Dharwad, India	TG 49 × B 37c
100	49 × 37-134	Arachis	hypogaea	fastigiata	vulgaris	Spanish Bunch	UAS, Dharwad, India	TG 49 × B 37c
101	49 × 37-135	Arachis	hypogaea	fastigiata	vulgaris	Spanish Bunch	UAS, Dharwad, India	TG 49 × B 37c
102	49 × 37-97-1	Arachis	hypogaea	fastigiata	vulgaris	Spanish Bunch	UAS, Dharwad, India	TG 49 × B 37c
103	49 × 37- 99(b) tall	Arachis	hypogaea	fastigiata	vulgaris	Spanish Bunch	UAS, Dharwad, India	TG 49 × B 37c
104	39 × 49 -8	Arachis	hypogaea	fastigiata	vulgaris	Spanish Bunch	UAS, Dharwad, India	GPBD 4 × TG 49
105	39 × 49 -77	Arachis	hypogaea	fastigiata	vulgaris	Spanish Bunch	UAS, Dharwad, India	GPBD 4 × TG 49
106	49 × 39-20-2	Arachis	hypogaea	fastigiata	vulgaris	Spanish Bunch	UAS, Dharwad, India	TG 49 × GPBD 4
107	49 × 39-21-2	Arachis	hypogaea	fastigiata	vulgaris	Spanish Bunch	UAS, Dharwad, India	TG 49 × GPBD 4
108	49 × 39-8	Arachis	hypogaea	fastigiata	vulgaris	Spanish Bunch	UAS, Dharwad, India	TG 49 × GPBD 4
109	49 M-16	Arachis	hypogaea	fastigiata	vulgaris	Spanish Bunch	UAS, Dharwad, India	TG 49 × M 28-2
110	49 × 27-19	Arachis	hypogaea	fastigiata	vulgaris	Spanish Bunch	UAS, Dharwad, India	TG 49 × R 9227
111	49 × 27-13 (ii)	Arachis	hypogaea	fastigiata	vulgaris	Spanish Bunch	UAS, Dharwad, India	TG 49 × R 9227
112	27 × 49- 16	Arachis	hypogaea	fastigiata	vulgaris	Spanish Bunch	UAS, Dharwad, India	R 9227 × TG 49
113	27 × 49- 12	Arachis	hypogaea	fastigiata	vulgaris	Spanish Bunch	UAS, Dharwad, India	R 9227 × TG 49
114	27 × 49- 14	Arachis	hypogaea	fastigiata	vulgaris	Spanish Bunch	UAS, Dharwad, India	R 9227 × TG 49
115	27 × 49- 27-1	Arachis	hypogaea	fastigiata	vulgaris	Spanish Bunch	UAS, Dharwad, India	R 9227 × TG 49
116	26 M 156-2	Arachis	hypogaea	fastigiata	vulgaris	Spanish Bunch	UAS, Dharwad, India	TG 26 × M 28-2
117	26 M- 119-1	Arachis	hypogaea	fastigiata	vulgaris	Spanish Bunch	UAS, Dharwad, India	TG 26 × M 28-2
118	24 M-86	Arachis	hypogaea	fastigiata	vulgaris	Spanish Bunch	UAS, Dharwad, India	TG 24 × M 28-2
119	MN1-35	Arachis	hypogaea	fastigiata	vulgaris	Spanish Bunch	UAS, Dharwad, India	M 28-2 × NCAC 343
120	M 110-14	Arachis	hypogaea	fastigiata	fastigiata	Valencia	UAS, Dharwad, India	EMS mutant of Valencia 1 (VL 1)
121	M 28-2	Arachis	hypogaea	fastigiata	fastigiata	Valencia	UAS, Dharwad, India	EMS mutant of Valencia 1 (VL 1)
122	Somnath	Arachis	hypogaea	hypogaea	hypogaea	Virginia Runner	BARC, India	TGS 1 (TG 18A × M 13)
123	TG 41	Arachis	hypogaea	fastigiata	vulgaris	Spanish Bunch	BARC, India	TG 28A × TG 22
124	TG 42	Arachis	hypogaea	fastigiata	vulgaris	Spanish Bunch	BARC, India	TG 19 × TG 26
125	TG 49	Arachis	hypogaea	fastigiata	vulgaris	Spanish Bunch	BARC, India	TG 28A × TG 26
126	TG LPS 4	Arachis	hypogaea	fastigiata	vulgaris	Spanish Bunch	UAS, Dharwad, India	TAG 24 × TG 19
127	TG LPS 7	Arachis	hypogaea	fastigiata	vulgaris	Spanish Bunch	UAS, Dharwad, India	TG 19 × TG 26
128	24 × 37-2275	Arachis	hypogaea	fastigiata	vulgaris	Spanish Bunch	UAS, Dharwad, India	TG 24 × B 37c
129	24 × 39-31 MR	Arachis	hypogaea	fastigiata	vulgaris	Spanish Bunch	UAS, Dharwad, India	TG 24 × GPBD 4
130	26 × M-95-1 RI	Arachis	hypogaea	fastigiata	vulgaris	Spanish Bunch	UAS, Dharwad, India	TG 26 × M 28-2
131	26 × 37-IV- 9IR	Arachis	hypogaea	fastigiata	vulgaris	Spanish Bunch	UAS, Dharwad, India	TG 26 × B 37c
132	26 × 27-164	Arachis	hypogaea	fastigiata	vulgaris	Spanish Bunch	UAS, Dharwad, India	TG 26 × R 9227
133	49 × 39-21-1	Arachis	hypogaea	fastigiata	vulgaris	Spanish Bunch	UAS, Dharwad, India	TG 49 × GPBD 4
134	49 × 39-21-2(a)	Arachis	hypogaea	fastigiata	vulgaris	Spanish Bunch	UAS, Dharwad, India	TG 49 × GPBD 4
135	49 × 39-74	Arachis	hypogaea	fastigiata	vulgaris	Spanish Bunch	UAS, Dharwad, India	TG 49 × GPBD 4
136	39 × 49-81-1	Arachis	hypogaea	fastigiata	vulgaris	Spanish Bunch	UAS, Dharwad, India	GPBD 4 × TG 49
137	49 × 27-37	Arachis	hypogaea	fastigiata	vulgaris	Spanish Bunch	UAS, Dharwad, India	TG 49 × R 9227
138	TDG 10	Arachis	hypogaea	fastigiata	vulgaris	Spanish Bunch	UAS, Dharwad, India	TG 26 × M3
139	TDG 13	Arachis	hypogaea	fastigiata	vulgaris	Spanish Bunch	UAS, Dharwad, India	TG 26 × M3
140	TDG 14	Arachis	hypogaea	fastigiata	vulgaris	Spanish Bunch	UAS, Dharwad, India	TG 26 × M3
141	DTG 3	Arachis	hypogaea	fastigiata	vulgaris	Spanish Bunch	UAS, Dharwad, India	TAG 24 × GPBD 4
142	DTG 15	Arachis	hypogaea	fastigiata	vulgaris	Spanish Bunch	UAS, Dharwad, India	TG 26 × GPBD 4
143	M 28-2	Arachis	hypogaea	fastigiata	fastigiata	Valencia	UAS, Dharwad, India	EMS mutant of Valencia 1 (VL 1)
144	JL 24	Arachis	hypogaea	fastigiata	vulgaris	Spanish Bunch	RORS, JALGOAN, India	Selection from EC 94943(Introduction from Taiwan )
145	TAG 24	Arachis	hypogaea	fastigiata	vulgaris	Spanish Bunch	BARC, India	TGS-2 (TG-18A × M 13) × TGE-1 (Tall mutant × TG-9)
146	SPS 1	Arachis	hypogaea	hypogaea	hypogaea	Virginia Bunch	UAS, Dharwad, India	Selection from ICGV 99001
147	SPS 9	Arachis	hypogaea	hypogaea	hypogaea	Virginia Bunch	UAS, Dharwad, India	Selection from ICGV 99015
148	SPS 10	Arachis	hypogaea	hypogaea	hypogaea	Virginia Bunch	UAS, Dharwad, India	Selection from ICGV 99002
149	SPS 13	Arachis	hypogaea	hypogaea	hypogaea	Virginia Bunch	UAS, Dharwad, India	Selection from ICGV 99004
150	SPS 14	Arachis	hypogaea	hypogaea	hypogaea	Virginia Bunch	UAS, Dharwad, India	Selection from ICGV 99005
151	SPS 17	Arachis	hypogaea	hypogaea	hypogaea	Virginia Bunch	UAS, Dharwad, India	Selection from ICGV 99007
152	ICGV 02411	Arachis	hypogaea	fastigiata	vulgaris	Spanish Bunch	ICRISAT, Hyderabad, India	((((CS 29/1-B2-B1) x ((ICGS 44 x TG 2E) F2-B1-B2-B1)) F2-B2-B1-B1-B2-B1-B1-B1) x ((JL 24 x CG 2187) F2-P10-B1-B1-B1-B1-B1-B1)) F2-P17-B2-B1-B2-P4-B1-B1-B1-B1-B1
153	ICGV 05155	Arachis	hypogaea	fastigiata	vulgaris	Spanish Bunch	ICRISAT, Hyderabad, India	(((((((F 334 A-B-14 x NC Ac 2214) F2-B1-B3-B2-B3-B2-B3) x ICG 2241) F2-B3-B1-B1-B2SB-B1SB-B2-B1SB) x ((ICGMS 42 x Kadiri 3) F2-B1-B2-B2-B2-B1-B1-B1)) F2-SSD-B3NI-B1-B1-P2-B1-B1) x ((((FESR 13-P14-B1-B2-B1-B1 x Chico) F2-B3-B1-B3-B1-B1-B1) x ((CS 9 x ICGS 5) F2-B1-B2-B2-B1)) F2-P29-B1-B1-B1-B1-B1-B1-B1)) F2-B3-P5-B1-B3-B2-B1-B1-B1-B3-B1
154	ICGV 06100	Arachis	hypogaea	hypogaea	hypogaea	Virginia Bunch	ICRISAT, Hyderabad, India	[(((((ICGS 35 x NC Ac 1705) F2-B2-B1-B1-B3-B2) x (CS 16-B2-B2)) F2-B4-P1-B1-B1VB-B3VB-B1-B1VB) x ((NC Ac 343 x ((Dh. 3-20 x Robut 33-1) F2-P5-B1-B1-EB2-B1-B1-B1-B1-B1-B1-B1)) F2-B2-B1-B1-B1-B1-B1-B2-B1)) x (NC Ac 343 x ((Dh. 3-20 x Robut 33-1) F2-P5-B1-B1-EB2-B1-B1-B1-B1-B1-B1-B1))S23] F2-SSD-SSD-P5-P2-B1-B1
155	ICGV 07023	Arachis	hypogaea	fastigiata	vulgaris	Spanish Bunch	ICRISAT, Hyderabad, India	[(((((ICGS 35 x NC Ac 1705) F2-B2-B1-B1-B3-B2) x (CS 16-B2-B2)) F2-B4-P1-B1-B1VB-B3VB-B1-B1VB) x ((NC Ac 343 x ((Dh. 3-20 x Robut 33-1) F2-P5-B1-B1-EB2-B1-B1-B1-B1-B1-B1-B1)) F2-B2-B1-B1-B1-B1-B1-B2-B1)) x (NCAc 343 x ((Dh. 3-20 x Robut 33-1) F2-P5-B1-B1-EB2-B1-B1-B1-B1-B1-B1-B1))] F2-SSD-SSD-P19-B1-B1-B1
156	Sun Oleic 95 R	Arachis	hypogaea	hypogaea	hypogaea	Virginia Runner	USA	F435-2 x F519-9 (Sunrunner)
157	ICG 434	Arachis	hypogaea	fastigiata	vulgaris	Spanish Bunch	USA	32996
158	ICG 2031	Arachis	hypogaea	fastigiata	vulgaris	Spanish Bunch	India	34593
159	ICG 3102	Arachis	hypogaea	fastigiata	vulgaris	Spanish Bunch	India	35664
160	ICG 3140	Arachis	hypogaea	fastigiata	vulgaris	Spanish Bunch	Unknown	35702
161	ICG 3343	Arachis	hypogaea	fastigiata	vulgaris	Spanish Bunch	India	35905
162	ICG 3421	Arachis	hypogaea	fastigiata	vulgaris	Spanish Bunch	India	35983
163	ICG 4729	Arachis	hypogaea	fastigiata	vulgaris	Spanish Bunch	Indonesia	37291
164	ICG 6022	Arachis	hypogaea	fastigiata	fastigiata	Valencia	Sudan	38584
165	ICG 6646	Arachis	hypogaea	fastigiata	fastigiata	Valencia	Unknown	39208
166	ICG 8517	Arachis	hypogaea	fastigiata	fastigiata	Valencia	Bolivia	41079
167	ICG 8751	Arachis	hypogaea	fastigiata	peruviana	-	Peru	41313
168	ICG 9315	Arachis	hypogaea	fastigiata	fastigiata	Valencia	USA	41877
169	ICG 10036	Arachis	hypogaea	fastigiata	peruviana	-	Peru	42598
170	ICG 10053	Arachis	hypogaea	fastigiata	peruviana	-	Peru	42615
171	ICG 10701	Arachis	hypogaea	fastigiata	vulgaris	Spanish Bunch	China	43263
172	ICG 11088	Arachis	hypogaea	fastigiata	peruviana	-	Peru	43650
173	ICG 11651	Arachis	hypogaea	fastigiata	vulgaris	Spanish Bunch	China	44213
174	ICG 12625	Arachis	hypogaea	fastigiata	aequatoriana	-	Ecuador	45187
175	ICG 12991	Arachis	hypogaea	fastigiata	vulgaris	Spanish Bunch	India	45553
176	ICG 14985	Arachis	hypogaea	fastigiata	vulgaris	Spanish Bunch	China	47541
177	ICG 15415	Arachis	hypogaea	hypogaea	-	-	Indonesia	47968
178	ICG 15419	Arachis	hypogaea	hypogaea	hirsuta	-	Ecuador	47972
179	ICGV 01232	Arachis	hypogaea	fastigiata	vulgaris	Spanish Bunch	ICRISAT, Hyderabad, India	(((([91176 x (Florigiant x Spancross)-der] P5-B1-B1) x Chico) F2-B1-B1-B2-B1-B1-B1-B1) x ((([91176] B1-B5) x ([JL 24 x (SM 5 x NC Ac 17500) F4] P13-B1-B1-B1)) F2-B1-B1-B2-B1-B1)) F2-P5-B1-B1-B1-B1-B1-B1-B1-B1
180	ICGV 01276	Arachis	hypogaea	fastigiata	vulgaris	Spanish Bunch	ICRISAT, Hyderabad, India	(((((ICGS 35 x NC Ac 1705) F2-B2-B1-B1-B3-B2) x (CS 16-B2-B2)) F2-B4-P1-B1-B1VB-B3VB-B1-B1VB) x ((NC Ac 343 x ((Dh. 3-20 x Robut 33-1) F2-P5-B1-B1-EB2-B1-B1-B1-B1-B1-B1-B1)) F2-B2-B1-B1-B1-B1-B1-B2-B1)) F2-SSD-B3-B1-B2-B3-B1-B1-B1-B2-B3-B1
181	ICGV 01328	Arachis	hypogaea	fastigiata	vulgaris	Spanish Bunch	ICRISAT, Hyderabad, India	(259-2 x ([(J 11 x CS 52) x ((ICGS 44 x TG 2E) F2-B1-B2-B1)] F2-B1-B1-B1-B2-B1-B1)) F2-P30-B1-B1-P1-B1-B1-B1-B1
182	ICGV 02022	Arachis	hypogaea	fastigiata	vulgaris	Spanish Bunch	ICRISAT, Hyderabad, India	(((([JL 24 x (Dh. 3-20 x Robut 33-1) F8] P6-B1-B1-B1) x ICG(FDRS) 10) F2-P75-B1-B1-B1-B1) x ((([ICGS 30 x (TMV 10 x Chico) F6] P23-B1-B1-B1) x ([(Shulamit x Chico) x PI 337409] F2-B2-B1-B2-B1-B1-B1-B1)) F2-B1-B1-B1-B2-B1-B1)) F2-P12-B1-B1-B1-B1-B1-B1-B1-B1-B1
183	ICGV 02038	Arachis	hypogaea	fastigiata	vulgaris	Spanish Bunch	ICRISAT, Hyderabad, India	(([(Ah 2105 x Chico) x ([JL 24 x (Dh. 3-20 x Robut 33-1) F8] P6-B1-B1-B1)] F2-B1-B3-B1-B1-B1-B1-B1-B1-B1-B1-B1) x ((Chico x ((ICGS 36 x NC Ac 1705) F2-B3-B1-B3-B3)) F2-P11-B1-B1-B1-B2-B1-B1)) F2-P2-B1-B1-B1-B1-B1-B1-B2
184	ICGV 02189	Arachis	hypogaea	fastigiata	vulgaris	Spanish Bunch	ICRISAT, Hyderabad, India	(((J 11 x ((Faizpur 1-5 x UF 71513-1) F2-B1-B2-B1-B1)) F2-B1-B1-B1-B1-B1-B1) x ((U4-7-5 x JL 24) F2-B1-B1-B1-B1-B1-B1)) F2-P80-P4-P5-B1-B1-B1-B1-B1-B1-B1-B1-B1
185	ICGV 02194	Arachis	hypogaea	fastigiata	vulgaris	Spanish Bunch	ICRISAT, Hyderabad, India	(((J 11 x U1-2-1) F2-2-B1-B1-B6-B1) x ((((Ah 65 x Robut 33-1) F2-B1-NIB1-B1-B2-B1-B1-B1-B1-B1-B1-B1) x ((ICGS 21 x NC Ac 1113) F2-B2-B3-B2-B2)) F2-B1-B1-B1-B1SB-B1SB-B1-B1SB)) F2-P2-B1-B1-B1-B1-B1-B1-B1-B1-B1
186	ICGV 02266	Arachis	hypogaea	fastigiata	vulgaris	Spanish Bunch	ICRISAT, Hyderabad, India	(((((Dh. 3-20 x Robut 33-1) F2-P5-B1-B1-EB2-B1-B1-B1-B1-B1-B1-B1) x ((Robut 33-1 x CS 9) F2-B2-B1-B1-B1)) F2-B2-B1-P9-B2-B1-B1) x ((((ICGS 11 x ICG 4790) F3-SSD-B2) x ((JL 24 x ICG 5728) P1-B2-B1)) F2-B1A-SSD-B2-B1RF-B1-B1-B1)) F2-B1-B1-B1-B1-B1
187	ICGV 02271	Arachis	hypogaea	fastigiata	vulgaris	Spanish Bunch	ICRISAT, Hyderabad, India	(TAG 24 x ((F 334 A-B-14 x NC Ac 2214) F2-B1-B3-B2-B3-B2-B3)) F2-P7-P1-B1-B1-B1-B1-B1
188	ICGV 02286	Arachis	hypogaea	fastigiata	vulgaris	Spanish Bunch	ICRISAT, Hyderabad, India	(((FESR 13-P14-B1-B2-B1-B1 x Chico) F2-B3-B1-B3-B1-B1-B1) x ((CS 9 x ICGS 5) F2-B1-B2-B2-B1)) F2-P61-B1-B1-B1-B1-B1-B1-B2-B1-B1-B1-B1-B1-B1
189	ICGV 86011	Arachis	hypogaea	fastigiata	vulgaris	Spanish Bunch	ICRISAT, Hyderabad, India	[(Dh. 3-20 x USA 20) x NC Ac 2232] F2-B3-B2-B2-B2
190	ICGV 86590	Arachis	hypogaea	fastigiata	vulgaris	Spanish Bunch	ICRISAT, Hyderabad, India	14-4-13-19-B X PJ 259747
191	ICGV 87160	Arachis	hypogaea	fastigiata	vulgaris	Spanish Bunch	ICRISAT, Hyderabad, India	(Ah 65 x NC Ac 17090) F2-B1-B1-B2-B1-B1-B1-B2
192	ICGV 87354	Arachis	hypogaea	fastigiata	vulgaris	Spanish Bunch	ICRISAT, Hyderabad, India	(Argentine x PI 259747) F2-B2-B1-B1-B1-B1-B2-B1-B1-B1-B1
193	ICGV 87378	Arachis	hypogaea	fastigiata	vulgaris	Spanish Bunch	ICRISAT, Hyderabad, India	(KANTO No. 40)-B1-B1-B1
194	ICGV 87921	Arachis	hypogaea	fastigiata	vulgaris	Spanish Bunch	ICRISAT, Hyderabad, India	[((Robut 33-1 x NC Ac 2698) F2-B2-B1-B1-B1-B1-B1-B1-B1-B1-B1-B1-B1)x (TMV 2 x Chico)] P30-B3-B2-B1-B2-B1
195	ICGV 88145	Arachis	hypogaea	fastigiata	vulgaris	Spanish Bunch	ICRISAT, Hyderabad, India	(PI 337409 x FESR-12P6-B1-B1-B1-B1)-14-B1-B1-B1-B1-B1-B1
196	ICGV 92267	Arachis	hypogaea	fastigiata	vulgaris	Spanish Bunch	ICRISAT, Hyderabad, India	(([((Ah 2105 x Chico) F2-P1-B1-B1-B1-B1-B1-B1-B1-B1-B1-B1)x (TMV 10 x Chico) F6] P23-B1-B1-B1) x ([(Shulamit x Chico) x PI 337409] F2-B2-B1-B2-B1-B1-B1-B1)) F2-B1-B1-B1-B2-B1-B1
197	ICGV 93470	Arachis	hypogaea	fastigiata	vulgaris	Spanish Bunch	ICRISAT, Hyderabad, India	((((Robut 33-1-1-5 B1-B1-B1-B1-B1-B1-B1-B1-B1-B1)x TG 2E) F2-B1-B2-B1) x ([((Ah 2105 x Chico) F2-P1-B1-B1-B1-B1-B1-B1-B1-B1-B1-B1)x (TMV 10 x Chico) F6] P23-B1-B1-B1)) F2-P46-P2-B1-B1
198	ICGV 94169	Arachis	hypogaea	fastigiata	vulgaris	Spanish Bunch	ICRISAT, Hyderabad, India	(((Dh. 3-20 x Robut 33-1) F2-P5-B1-B1-EB2-B1-B1-B1-B1-B1-B1-B1) x ((Robut 33-1 x CS 9) F2-B2-B1-B1-B1)) F2-B2-B1-P2-B1-B1-B1
199	ICGV 94361	Arachis	hypogaea	fastigiata	vulgaris	Spanish Bunch	ICRISAT, Hyderabad, India	(([JL 24 x (Dh. 3-20 x Robut 33-1) F8] P6-B1-B1-B1) x ICG(FDRS) 10) F2-P75-B1-B1-B1-B1
200	ICGV 95377	Arachis	hypogaea	fastigiata	vulgaris	Spanish Bunch	ICRISAT, Hyderabad, India	((((Robut 33-1-18-8 F2-B2-B1-B1-NIB1-B1-B1-B1-B1-B1-B1-B1)x ICG 4790) F3-SSD-B2) x ((JL 24 x ICG 5728) P1-B2-B1)) F2-B1A-B1-B1-B1RF-B1-B1-B1-B1-B1
201	ICGV 96466	Arachis	hypogaea	fastigiata	vulgaris	Spanish Bunch	ICRISAT, Hyderabad, India	(([((Ah 2105 x Chico) F2-P1-B1-B1-B1-B1-B1-B1-B1-B1-B1-B1)x (MH 2 x Var. 28-206)] P11-B1-B1-B2-B1) x ((91176 x TG 2E) P1-B1-B1-B1-B2)) F2-P8-P1-B1-B1-B1-B1-B1-B1-B1-B1
202	ICGV 96468	Arachis	hypogaea	fastigiata	vulgaris	Spanish Bunch	ICRISAT, Hyderabad, India	(((91176 x TG 2E) P1-B1-B1-B1-B2) x LI) F2-P4-P1-B1-B1-B1
203	ICGV 97182	Arachis	hypogaea	fastigiata	vulgaris	Spanish Bunch	ICRISAT, Hyderabad, India	(((Dh. 3-20 x Robut 33-1) F2-P5-B1-B1-EB2-B1-B1-B1-B1-B1-B1-B1) x ((Robut 33-1 x PI 414331) F2-B2-B1-B1-B2 S2)) F2-SSD-B3-P2-B1-B1-B1-B1-B1-B1-B1-B1-B1
204	ICGV 97183	Arachis	hypogaea	fastigiata	vulgaris	Spanish Bunch	ICRISAT, Hyderabad, India	(((Dh. 3-20 x Robut 33-1) F2-P5-B1-B1-EB2-B1-B1-B1-B1-B1-B1-B1) x ((Robut 33-1 x NC Ac 316) F2-B2-B1-B1-NIB1-B1-B1-B1-B1-B1-B1-B1)) F2-B1-B2-P4-B1-B1-B1-B1-B1-B1-B1-B1-B1
205	ICGV 98294	Arachis	hypogaea	hypogaea	hypogaea	Virginia Bunch	ICRISAT, Hyderabad, India	(((((72-R x Chico) F2-P1-B1-NIB1-B1-B1-NIB1-B1-B1-B1-B1-B1) x ((Ah 65 x NC Ac 17090) F2-B1-B1-B2-B1-B1-B1-B2)) F2-P12-B1-B1-B1-B1-B1-B1-B1-B1-B1) x (((CS 29/1-B2-B1) x (((Robut 33-1-1-5 B1-B1-B1-B1-B1-B1-B1-B1-B1-B1)x TG 2E) F2-B1-B2-B1)) F2-B2-B1-B1-B2-B1-B1-B1)) F2-P1-P26-B1-B1
206	Gangapuri	Arachis	hypogaea	fastigiata	fastigiata	Valencia	JNKVV, Jabalpur, India	Local cultivar
207	ICGS 44	Arachis	hypogaea	fastigiata	vulgaris	Spanish Bunch	ICRISAT, Hyderabad, India	Selection from Robut 33-1
208	ICG 3312	Arachis	hypogaea	fastigiata	vulgaris	Spanish Bunch	Argentina	35874
209	ICG 14705	Arachis	hypogaea	hypogaea	hypogaea	Virginia Bunch	Cameroon	47265
210	ICG 3746	Arachis	hypogaea	fastigiata	vulgaris	Spanish Bunch	Argentina	36308
211	ICG 4955	Arachis	hypogaea	fastigiata	vulgaris	Spanish Bunch	India	37517
212	ICG 12879	Arachis	hypogaea	fastigiata	vulgaris	Spanish Bunch	Myanmar	45441
213	ICG 5221	Arachis	hypogaea	fastigiata	fastigiata	Valencia	Argentina	37783
214	ICG 4543	Arachis	hypogaea	fastigiata	vulgaris	Spanish Bunch	Unknown	37105
215	ICG 1834	Arachis	hypogaea	fastigiata	vulgaris	Spanish Bunch	Tanzania	34396
216	ICG 2106	Arachis	hypogaea	fastigiata	vulgaris	Spanish Bunch	India	34668
217	ICG 9507	Arachis	hypogaea	fastigiata	vulgaris	Spanish Bunch	Philippines	42069
218	ICG 1973	Arachis	hypogaea	fastigiata	vulgaris	Spanish Bunch	India	34535
219	ICG 3673	Arachis	hypogaea	fastigiata	fastigiata	Valencia	Korea	36235
220	ICG 3584	Arachis	hypogaea	fastigiata	vulgaris	Spanish Bunch	India	36146
221	ICG 442	Arachis	hypogaea	fastigiata	vulgaris	Spanish Bunch	USA	33004
222	ICGV 01464	Arachis	hypogaea	hypogaea	hypogaea	Virginia Bunch	ICRISAT, Hyderabad, India	[((Chalimbana x ((ICG 5996 x ICGS 21) F2-B2-B3-B2-B2)) F2-B1-B1-B1-B1-B2-B2-B1) x (LY x ((((((TG 17 x NC Ac 2785) F2-B2-B1-B1-B1-NIB2-B1-B1-B2-B1-B1-B1-B1) x ((Ah 114 x NC Ac 1107) F2-B1-B1-B1-B1-B1-B1-B1-B1)) F2-B2-B2-B3-B3 (Tan seed)) x ((((Ah 114 x NC Ac 1107) F2-B1-B1-B1-B1-B1-B1-B1-B1) x ICG 5286) F2-B2-B2-B2-B2)) F2-B2-B1-B1-B2-B1-B1))F1] F2-SSD-B1-B1-B1-B1-B1-B1-B1-B1
223	ICGV 01478	Arachis	hypogaea	hypogaea	hypogaea	Virginia Bunch	ICRISAT, Hyderabad, India	(((Chalimbana x ((ICG 5996 x ICGS 21) F2-B2-B3-B2-B2)) F2-B1-B1-B1-B1-B2-B2-B1) x ((USA 14 x ((Ah 114 x NC Ac 1107) F2-B1-B1-B1-B1-B1-B1-B1-B1)) F2-B2-B2-B2-B1-B1-B1-B1-B1)) F2-SSD-B1-B2-B1-B2-B1-B1-B2-B1
224	ICGV 02251	Arachis	hypogaea	hypogaea	hypogaea	Virginia Bunch	ICRISAT, Hyderabad, India	(((Chalimbana x ((ICG 5996 x ICGS 21) F2-B2-B3-B2-B2)) F2-B1-B1-B1-B1-B2-B2-B1) x ((USA 14 x ((Ah 114 x NC Ac 1107) F2-B1-B1-B1-B1-B1-B1-B1-B1)) F2-B2-B2-B2-B1-B1-B1-B1-B1)) F2-SSD-B1-B2-B1-B2-B1-B1-B1-B2-B1-B1
225	ICGV 03136	Arachis	hypogaea	hypogaea	hypogaea	Virginia Bunch	ICRISAT, Hyderabad, India	(((Chalimbana x ((ICG 5996 x ICGS 21) F2-B2-B3-B2-B2)) F2-B1-B1-B1-B1-B2-B2-B1) x M 13) F2-SSD-B1-B1-B1-B1-P1-B1-B1-P1-B1-B1-B1
226	ICGV 05198	Arachis	hypogaea	hypogaea	hypogaea	Virginia Bunch	ICRISAT, Hyderabad, India	{(BPI PnG x ((Chalimbana x ((ICG 5996 x ICGS 21) F2-B2-B3-B2-B2)) F2-B1-B1-B1-B1-B2-B2-B1)) x [(((ICGS 30 x ((Ah 65 x NC Ac 17090) F2-B1-B1-B2-B1-B1-B1-B2)) F2-B1-B3-B3-B3) x USA 63) x ((Chalimbana x ((ICG 5996 x ICGS 21) F2-B2-B3-B2-B2)) F2-B1-B1-B1-B1-B2-B2-B1)]} F2-SSD-SSD-B1-B1-B5
227	ICGV 06234	Arachis	hypogaea	hypogaea	hypogaea	Virginia Bunch	ICRISAT, Hyderabad, India	(((((((Robut 33-1 x NC Ac 2698) F2-B2-B1-B1-B1-B1-B1-B1-B1-B1-B1-B1-B1) x CS 30-1) F2-B1-B2-B1-B2-B2-B3-B3) x ICG 8666) F2-B1-B1-B2-B1-B1-B1-B1) x ((Ah 114 x NC Ac 1107) F2-B1-B1-B1-B1-B1-B1-B1-B1)) F2-SSD-SSD-P7-B1-B1-B1
228	ICGV 00346	Arachis	hypogaea	fastigiata	vulgaris	Spanish Bunch	ICRISAT, Hyderabad, India	(((ICGS 5 x C 166) F2-B1-B1-B2-B1-B1-B1) x ((((72-R x Chico) F2-P1-B1-NIB1-B1-B1-NIB1-B1-B1-B1-B1-B1) x ((Ah 65 x NC Ac 17090) F2-B1-B1-B2-B1-B1-B1-B2)) F2-P10-B1-B1-B1-B1-B1-B1-B1-B1-B1)) F2-P41-B1-B1-B1-B1-B1-B1-B1-B1-B1(SB)
229	ICGV 00362	Arachis	hypogaea	fastigiata	vulgaris	Spanish Bunch	ICRISAT, Hyderabad, India	(((ICGS 5 x C 166) F2-B1-B1-B2-B1-B1-B1) x ICGV 02242) F2-P43-B1-B1-B1-B1-B1-B1-B1-B1-B1(SB)
230	ICGV 00371	Arachis	hypogaea	fastigiata	vulgaris	Spanish Bunch	ICRISAT, Hyderabad, India	(((CS 9 x ICGS 5) F2-B1-B2-B2-B1) x ICGS 76) F2-P17-B1-B1-B1-B1-B1-B1-B1-B1(SB)
231	ICGV 02287	Arachis	hypogaea	hypogaea	hypogaea	Virginia Bunch	ICRISAT, Hyderabad, India	(((((Robut 33-1 x PI 414331) F2-B2-B1-B1-B2 S2) x ((Robut 33-1 x CS 9) F2-B2-B1-B1-B1)) F2-B1-SSD-P12-B1-B1-B1-B1-B1-B1-B1) x ((((ICGS 11 x ICG 4790) F3-SSD-B2) x ((JL 24 x ICG 5728) P1-B2-B1)) F2-B1A-SSD-B1-B1RF-B1-B1-B1-B1-B1)) F2-B1-B1-B1-B1-B1
232	ICGV 02298	Arachis	hypogaea	hypogaea	hypogaea	Virginia Bunch	ICRISAT, Hyderabad, India	(ICGS 44 x ICGS 76) F2-P19-B1-B1-B1-B1-B1-B1
233	ICGV 02317	Arachis	hypogaea	hypogaea	hypogaea	Virginia Bunch	ICRISAT, Hyderabad, India	((((ICGS 11 x ICG 4790) F3-SSD-B2) x JL 24)-P30 x JL 24) F2-P49-B1-B1-B1-B1-B1-B1-B1-B1-B1-B1-B1-B1-B1
234	ICGV 97232	Arachis	hypogaea	hypogaea	hypogaea	Virginia Bunch	ICRISAT, Hyderabad, India	(((Robut 33-1 x PI 414331) F2-B2-B1-B1-B2 S2) x ((Robut 33-1 x CS 9) F2-B2-B1-B1-B1)) F2-SSD-B3-P17-B1-B1-B1-B1-B1-B1-B1-B1-B1
235	ICGV 99051	Arachis	hypogaea	hypogaea	hypogaea	Virginia Bunch	ICRISAT, Hyderabad, India	((((CS 29/1-B2-B1) x (((Robut 33-1-1-5 B1-B1-B1-B1-B1-B1-B1-B1-B1-B1)x TG 2E) F2-B1-B2-B1)) F2-B2-B1-B1-B2-B1-B1-B1) x ((JL 24 x CG 2187) F2-P10-B1-B1-B1-B1-B1-B1)) F2-P15-B1-B1-B1
236	ICGV 99052	Arachis	hypogaea	hypogaea	hypogaea	Virginia Bunch	ICRISAT, Hyderabad, India	((((CS 29/1-B2-B1) x (((Robut 33-1-1-5 B1-B1-B1-B1-B1-B1-B1-B1-B1-B1)x TG 2E) F2-B1-B2-B1)) F2-B2-B1-B1-B2-B1-B1-B1) x ((JL 24 x CG 2187) F2-P10-B1-B1-B1-B1-B1-B1)) F2-P15-B2-B1-B1
237	ICGV 00246	Arachis	hypogaea	hypogaea	hypogaea	Virginia Bunch	ICRISAT, Hyderabad, India	((((CS 29/1-B2-B1) x ((ICGS 44 x TG 2E) F2-B1-B2-B1)) F2-B2-B1-B1-B2-B1-B1-B1) x ((JL 24 x CG 2187) F2-P10-B1-B1-B1-B1-B1-B1)) F2-P6-B1-B1-B2-B1-B1(VB)
238	ICGV 00248	Arachis	hypogaea	hypogaea	hypogaea	Virginia Bunch	ICRISAT, Hyderabad, India	((((CS 29/1-B2-B1) x ((ICGS 44 x TG 2E) F2-B1-B2-B1)) F2-B2-B1-B1-B2-B1-B1-B1) x ((JL 24 x CG 2187) F2-P10-B1-B1-B1-B1-B1-B1)) F2-P10-B1-B1-B1-B1-B1(VB)
239	ICGV 01361	Arachis	hypogaea	hypogaea	hypogaea	Virginia Bunch	ICRISAT, Hyderabad, India	((((CS 29/1-B2-B1) x ((ICGS 44 x TG 2E) F2-B1-B2-B1)) F2-B2-B1-B1-B2-B1-B1-B1) x ((([(Shulamit x Chico) x PI 337409] F2-B2-B1-B2-B1-B1-B1-B1) x Simputangkong) F2-B1-P1-P1-B1-B1-B1)) F2-P11-B1-B1-B1-B2-B1-B1-B1
240	ICGV 02434	Arachis	hypogaea	hypogaea	hypogaea	Virginia Bunch	ICRISAT, Hyderabad, India	[(((Robut 33-1 x NC Ac 316) F2-B2-B1-B1-NIB1-B1-B1-B1-B1-B1-B1-B1) x ((Robut 33-1 x CS 9) F2-B2-B1-B1-B1)) x ((((Robut 33-1 x NC Ac 2214) F2-B1-B2-B3-B3) x Cyto 213-2) F2-B3-B1-B1-B1-B1-B1)] F2-P24-B1-B1-B1-B1-B1-B1-B1-B1-B1
241	ICGV 04087	Arachis	hypogaea	hypogaea	hypogaea	Virginia Bunch	ICRISAT, Hyderabad, India	((((CS 29/1-B2-B1) x ((ICGS 44 x TG 2E) F2-B1-B2-B1)) F2-B2-B1-B1-B2-B1-B1-B1) x ((([ICGS 30 x (TMV 10 x Chico) F6] P23-B1-B1-B1) x ([(Shulamit x Chico) x PI 337409] F2-B2-B1-B2-B1-B1-B1-B1)) F2-B1-B1-B1-B2-B1-B1)) F2-P30-B1-B1-B1-P5-B1-B1-B2-B1-B1-B1-B1-B1
242	ICGV 06175	Arachis	hypogaea	hypogaea	hypogaea	Virginia Bunch	ICRISAT, Hyderabad, India	((((((CS 29/1-B2-B1) x ((ICGS 44 x TG 2E) F2-B1-B2-B1)) F2-B2-B1-B1-B2-B1-B1-B1) x ((JL 24 x CG 2187) F2-P10-B1-B1-B1-B1-B1-B1)) F2-P15-B2-B1-B1) x (((((CS 29/1-B2-B1) x ((ICGS 44 x TG 2E) F2-B1-B2-B1)) F2-B2-B1-B1-B2-B1-B1-B1) x ((([ICGS 30 x (TMV 10 x Chico) F6] P23-B1-B1-B1) x ([(Shulamit x Chico) x PI 337409] F2-B2-B1-B2-B1-B1-B1-B1)) F2-B1-B1-B1-B2-B1-B1)) F2-P30-B1-B2-B1-P2-B1(VB))) F2-B1-S…
243	ICGV 97116	Arachis	hypogaea	hypogaea	hypogaea	Virginia Bunch	ICRISAT, Hyderabad, India	(((Robut 33-1 x NC AC 2821) F2-B3-B2-B1-B1-B1) x CSMG 84-1) F2-SSD-B1-B1-B1-B2-B1
244	ICGV 97128	Arachis	hypogaea	hypogaea	hypogaea	Virginia Bunch	ICRISAT, Hyderabad, India	[((TMV 10 x Chico) F2-B2-NIB1-B1-B1-B1-B1-B1-B1-B1-B1-B1)x (B4 x ((Tifspan x Robut 33-1) F2E-B1-B1-B1-B1-B1-B1-B1))] F2-SSD-B1-P1-P1-B3-B1
245	ICGV 98184	Arachis	hypogaea	hypogaea	hypogaea	Virginia Bunch	ICRISAT, Hyderabad, India	(([(((Shulamit x Chico) F2-EP5-B1-B1-EB1-B2-B2-B1-B1-B5-B1-B1) x ((NC Ac 1107 x Robut 33-1) F2-P2-B1-B1-B1-NIB1-B1-B1-B1-B1-B1-B1)) x (TMV 10 x Chico)F5] F2-P1-B1-B1-B1) x (((Robut 33-1-1-5 B1-B1-B1-B1-B1-B1-B1-B1-B1-B1)x TG 2E) F2-B1-B2-B1)) F2-SSD-SSD-B1NI-B1-B1-B1
246	ICGV 00068	Arachis	hypogaea	hypogaea	hypogaea	Virginia Bunch	ICRISAT, Hyderabad, India	(((((ICGS 35 x NC Ac 1705) F2-B2-B1-B1-B3-B2) x (CS 16-B2-B2)) F2-B4-P1-B1-B1VB-B3VB-B1-B1VB) x ((((Robut 33-1 x L.No. 95-A) F2-B1-B1-B1-B1-B1-B1-B1) x ((Manfredi x M 13))) F2-SSD-SSD-P3-B1-B1-B3-B1-B1)) F2-SSD-SSD-B2-B1-B1(VB)
247	ICGV 01495	Arachis	hypogaea	hypogaea	hypogaea	Virginia Bunch	ICRISAT, Hyderabad, India	(((Chalimbana x ((ICG 5996 x ICGS 21) F2-B2-B3-B2-B2)) F2-B1-B1-B1-B1-B1) x (((CS 29/1-B2-B1) x ((ICGS 44 x TG 2E) F2-B1-B2-B1)) F2-B2-B1-B1-B2-B1-B1-B1)) F2-SSD-B1-B1-B1-B1-B1-B2-B2-B1-B1-B1
248	ICGV 05057	Arachis	hypogaea	hypogaea	hypogaea	Virginia Bunch	ICRISAT, Hyderabad, India	{[((ICGS 44 x TG 2E) F2-B1-B2-B1) x (B4 x ICGMS 2)] x (((((F 334 A-B-14 x NC Ac 2214) F2-B1-B3-B2-B3-B2-B3) x ICG 2241) F2-B3-B1-B1-B2SB-B1SB-B2-B1SB) x ((ICGMS 42 x Kadiri 3) F2-B1-B2-B2-B2-B1-B1-B1))} F2-SSD-SSD-B1-B1-B1-B1-B1-B1-B1-B2
249	ICGV 07168	Arachis	hypogaea	fastigiata	vulgaris	Spanish Bunch	ICRISAT, Hyderabad, India	(([(((Robut 33-1 x L.No. 95-A) F2-B1-B1-B1-B1-B1-B1-B1) x ((Manfredi x M 13))) x Kadiri 134] F2-SSD-SSD-B1-B1-B1) x ((J 11 x ((Faizpur 1-5 x UF 71513-1) F2-B1-B2-B1-B1)) F2-B1-B1-B1-B1-B1-B1)) F2-P12-P1-B1-B1-B1-B1-B1
250	ICGV 01265	Arachis	hypogaea	hypogaea	hypogaea	Virginia Bunch	ICRISAT, Hyderabad, India	(((((Dh. 3-20 x Robut 33-1) F2-P5-B1-B1-EB2-B1-B1-B1-B1-B1-B1-B1) x ((Robut 33-1 x CS 9) F2-B2-B1-B1-B1)) F2-SSD-B3-P4-B1-B1-B1) x ((([JL 24 x (Robut 33-1 x NC Ac 2821) F8] P3-B1-B1-B1) x Chico) 23-B1-B1-B1-B1-B1)) F2-SSD-SSD-B4-B1-B1-B1
251	ICGV 98105	Arachis	hypogaea	fastigiata	vulgaris	Spanish Bunch	ICRISAT, Hyderabad, India	(((((F 334 A-B-14 x NC Ac 2214) F2-B1-B3-B2-B3-B2-B3) x ICG 2241) F2-B3-B1-B1-B2SB-B1SB-B2-B1SB) x ((((USA 40 x TMV 10) F2-P3-B1-B1-B1-B1-B1-B1-B1-B1)x Kadiri 3) F2-B1-B2-B2-B2-B1-B1-B1)) F2-SSD-B3(NI)-B2-B1-B1
252	ICGV 99160	Arachis	hypogaea	fastigiata	vulgaris	Spanish Bunch	ICRISAT, Hyderabad, India	(((((F 334 A-B-14 x NC Ac 2214) F2-B1-B3-B2-B3-B2-B3) x ICG 2241) F2-B3-B1-B1-B2SB-B1SB-B2-B1SB) x ((((USA 40 x TMV 10) F2-P3-B1-B1-B1-B1-B1-B1-B1-B1)x Kadiri 3) F2-B1-B2-B2-B2-B1-B1-B1)) F2-SSD-B3NI-B1-B1-P2-B1-B1
253	ICGV 02323	Arachis	hypogaea	fastigiata	vulgaris	Spanish Bunch	ICRISAT, Hyderabad, India	(((((ICGS 35 x NC Ac 1705) F2-B2-B1-B1-B3-B2) x (CS 16-B2-B2)) F2-B4-P1-B1-B1VB-B3VB-B1-B1VB) x ((NC Ac 343 x ((Dh. 3-20 x Robut 33-1) F2-P5-B1-B1-EB2-B1-B1-B1-B1-B1-B1-B1)) F2-B2-B1-B1-B1-B1-B1-B2-B1)) F2-SSD-B3-B1-B2-B3-B1-B1-B1-B2-B1-B2-B2-B1
254	ICGV 04115	Arachis	hypogaea	fastigiata	vulgaris	Spanish Bunch	ICRISAT, Hyderabad, India	(([(ICGS 103 x ((TMV 10 x Robut 33-1) F2-B2-B1-B1-B2-B1-B1-B1-B1-B1-B2-B1-B1-B1)) x (((ICGS 6 x NC Ac 2214) F2-B2-B2-B1-B3) x ((Dh. 3-20 x Robut 33-1) F2-P5-B1-B1-EB2-B1-B1-B1-B1-B1-B1-B1))] F2-SSD-B3NI-B1-B2-B1) x ([ICGS 76 x (B4 x ICGMS 2)] F2-SSD-B1-P1-P1-B9-B1)) F2-SSD-SSD-B2-B1-B1-B1
255	ICGV 05036	Arachis	hypogaea	fastigiata	vulgaris	Spanish Bunch	ICRISAT, Hyderabad, India	(((((((F 334 A-B-14 x NC Ac 2214) F2-B1-B3-B2-B3-B2-B3) x ICG 2241) F2-B3-B1-B1-B2SB-B1SB-B2-B1SB) x ((ICGMS 42 x Kadiri 3) F2-B1-B2-B2-B2-B1-B1-B1)) F2-SSD-B3(NI)-B2-B1-B1) x ((((((M 13 x NC Ac 2214) F2-B2-B3-B2-B3-B2) x ((F 334 A-B-14 x NC Ac 2214) F2-B1-B3-B2-B3-B2-B3)) F2-B1-B2-B3-B2-B6-B1) x ((A. hypogaea x A. cardenasii) CS 9)) F2-B1-B1-B1-B1-B2-B1-B1-B1-B1-B1(SB))) F2-SSD-B1-B1-B1-B1-B1-B3
256	ICGV 06042	Arachis	hypogaea	fastigiata	vulgaris	Spanish Bunch	ICRISAT, Hyderabad, India	[(((((ICGS 35 x NC Ac 1705) F2-B2-B1-B1-B3-B2) x (CS 16-B2-B2)) F2-B4-P1-B1-B1VB-B3VB-B1-B1VB) x ((NC Ac 343 x ((Dh. 3-20 x Robut 33-1) F2-P5-B1-B1-EB2-B1-B1-B1-B1-B1-B1-B1)) F2-B2-B1-B1-B1-B1-B1-B2-B1)) x (NC Ac 343 x ((Dh. 3-20 x Robut 33-1) F2-P5-B1-B1-EB2-B1-B1-B1-B1-B1-B1-B1))S23] F2-SSD-SSD-P8-B1-B1-B1
257	ICGV 86564	Arachis	hypogaea	hypogaea	hypogaea	Virginia Bunch	ICRISAT, Hyderabad, India	(Ah 114 x NC Ac 1107) F2-B1-B1-B1-B1-B1-B1-B1-B1
258	ICGV 98432	Arachis	hypogaea	hypogaea	hypogaea	Virginia Bunch	ICRISAT, Hyderabad, India	[(((((T 64 x NC Ac 1107) F2-B1-B1-B1-B1-B1-B4-B1) x ICG 6440) F2-B2-B3-B3-B3) x JL 24) x NC 7] F2-SSD-B2-B1-B1-B2-B1-B1-B1
259	BAU 13	Arachis	hypogaea	hypogaea	hypogaea	Virginia Bunch	BAU, RANCHI	BAU 6 x M 13
260	ICGV 87846	Arachis	hypogaea	fastigiata	vulgaris	Spanish Bunch	ICRISAT, Hyderabad, India	(CS 9 x ((Robut 33-1 x NC Ac 316) F2-B2-B1-B1-NIB1-B1-B1-B1-B1-B1-B1-B1)) F2-B1-B2-B2-B1
261	ICR 48	Arachis	hypogaea	hypogaea	hypogaea	Virginia Bunch	ICRISAT, Hyderabad, India	ICGS 44 X ICGV 76
262	ICGV 86699	Arachis	hypogaea	hypogaea	hypogaea	Virginia Bunch	ICRISAT, Hyderabad, India	CS 29/1-B2-B1
263	ICGV 98373	Arachis	hypogaea	fastigiata	vulgaris	Spanish Bunch	ICRISAT, Hyderabad, India	(((CS 34 x PI 393527B) F2-B1-B2-B1-B2-B1-B1-B1) x TAG 24) F2-P6-B1-B1-B1
264	ICGV 97115	Arachis	hypogaea	hypogaea	hypogaea	Virginia Bunch	ICRISAT, Hyderabad, India	(((Robut 33-1 x NC AC 2821) F2-B3-B2-B1-B1-B1) x CSMG 84-1) F2-SSD-B1-B1-B1-B1-B1
265	ICGV 06040	Arachis	hypogaea	fastigiata	vulgaris	Spanish Bunch	ICRISAT, Hyderabad, India	[(((((ICGS 35 x NC Ac 1705) F2-B2-B1-B1-B3-B2) x (CS 16-B2-B2)) F2-B4-P1-B1-B1VB-B3VB-B1-B1VB) x ((NC Ac 343 x ((Dh. 3-20 x Robut 33-1) F2-P5-B1-B1-EB2-B1-B1-B1-B1-B1-B1-B1)) F2-B2-B1-B1-B1-B1-B1-B2-B1)) x (NC Ac 343 x ((Dh. 3-20 x Robut 33-1) F2-P5-B1-B1-EB2-B1-B1-B1-B1-B1-B1-B1))S23] F2-SSD-SSD-P5-B1-B1-B1
266	ICGV 06099	Arachis	hypogaea	hypogaea	hypogaea	Virginia Bunch	ICRISAT, Hyderabad, India	[(((((ICGS 35 x NC Ac 1705) F2-B2-B1-B1-B3-B2) x (CS 16-B2-B2)) F2-B4-P1-B1-B1VB-B3VB-B1-B1VB) x ((NC Ac 343 x ((Dh. 3-20 x Robut 33-1) F2-P5-B1-B1-EB2-B1-B1-B1-B1-B1-B1-B1)) F2-B2-B1-B1-B1-B1-B1-B2-B1)) x (NC Ac 343 x ((Dh. 3-20 x Robut 33-1) F2-P5-B1-B1-EB2-B1-B1-B1-B1-B1-B1-B1))S23] F2-SSD-SSD-P5-P1-B2-B1
267	CS 39	Arachis	hypogaea	hypogaea	hypogaea	Virginia Bunch	ICRISAT, Hyderabad, India	ICGV 86002 (A hypogaea x A cardenasii
268	ICGV 05032	Arachis	hypogaea	fastigiata	vulgaris	Spanish Bunch	ICRISAT, Hyderabad, India	[(((CS 39 x ((Dh. 3-20 x Robut 33-1) F2-P5-B1-B1-EB2-B1-B1-B1-B1-B1-B1-B1)) F2-B1-B1-B2-B1-B1-B1-B1-B1) x ((((FSB 7-2 x G 201) F2-B1-B1-B2-B1-B1-B1) x ((Ah 65 x Robut 33-1) F2-B1-NIB1-B1-B2-B1-B1-B1-B1-B1-B1-B1)) F2-B1-B1-B1-B1-B2-B1-B1)) x ((([ICGS 30 x (TMV 10 x Chico)] F2-B1-B2-B3-B1-B1-B1-B1-B1-B1-B1-P1-B2-B1-B1) x (CS 29/1-B2-B1)) F2-B1-SSD-B1-B3-B1-B1-B1-B2-B1-B1)] F2-SSD-B1-B2-B1-B1-B1-B2
269	ICGV 05141	Arachis	hypogaea	hypogaea	hypogaea	Virginia Bunch	ICRISAT, Hyderabad, India	{{[(Robut 33-1 x NC Ac 316) F12 x (Robut 33-1 x CS 9) F6] x ((((Robut 33-1 x NC Ac 2214) F2-B1-B2-B3-B3) x Cyto 213-2) F2-B3-B1-B1-B1-B1-B1)} x ((((((F 334 A-B-14 x NC Ac 2214) F2-B1-B3-B2-B3-B2-B3) x ICG 2241) F2-B3-B1-B1-B2SB-B1SB-B2-B1SB) x ((ICGMS 42 x Kadiri 3) F2-B1-B2-B2-B2-B1-B1-B1)) F2-SSD-B3NI-B1-B1-P2-B1-B1)} F2-SSD-B1-B1-B1-B2-B1
270	ICGV 07359	Arachis	hypogaea	hypogaea	hypogaea	Virginia Bunch	ICRISAT, Hyderabad, India	(({{V 79 x [(((F 334 A-B-14 x NC Ac 2214) F2-B1-B3-B2-B3-B2-B3) x ((NC 17 x NC Ac 343) F2-B2-B2-B3-B2-B2-B2-B3-B3)) x JL 24]} x ((ICGS 21 x ICG 8325) F2-B1-B2-B2-B2)} F2-SSD-B5-B1-P8-P3-B1-B1-B1) x ((Ah 114 x NC Ac 1107) F2-B1-B1-B1-B1-B1-B1-B1-B1)) F2-SSD-SSD-P1-B1-B1-B1
271	ICGV 07368	Arachis	hypogaea	hypogaea	hypogaea	Virginia Bunch	ICRISAT, Hyderabad, India	(({{V 79 x [(((F 334 A-B-14 x NC Ac 2214) F2-B1-B3-B2-B3-B2-B3) x ((NC 17 x NC Ac 343) F2-B2-B2-B3-B2-B2-B2-B3-B3)) x JL 24]} x ((ICGS 21 x ICG 8325) F2-B1-B2-B2-B2)} F2-SSD-B5-B1-P8-P3-B1-B1-B1) x ((Ah 114 x NC Ac 1107) F2-B1-B1-B1-B1-B1-B1-B1-B1)) F2-SSD-SSD-P5-B1-B1-B1
272	ICGV 06110	Arachis	hypogaea	hypogaea	hypogaea	Virginia Bunch	ICRISAT, Hyderabad, India	[{[V 79 x [(((F 334 A-B-14 x NC Ac 2214) F2-B1-B3-B2-B3-B2-B3) x ((NC 17 x NC Ac 343) F2-B2-B2-B3-B2-B2-B2-B3-B3)) x JL 24]] x ((ICGS 21 x ICG 8325) F2-B1-B2-B2-B2)} x ICG 12348] F2-SSD-SSD-P13-B1-B1-B1
273	ICGV 06188	Arachis	hypogaea	fastigiata	vulgaris	Spanish Bunch	ICRISAT, Hyderabad, India	{(BPI Pn9 x ((Chalimbana x ((ICG 5996 x ICGS 21) F2-B2-B3-B2-B2)) F2-B1-B1-B1-B1-B2-B2-B1)) x [(((ICGS 30 x ((Ah 65 x NC Ac 17090) F2-B1-B1-B2-B1-B1-B1-B2)) F2-B1-B3-B3-B3) x USA 63) x ((Chalimbana x ((ICG 5996 x ICGS 21) F2-B2-B3-B2-B2)) F2-B1-B1-B1-B1-B2-B2-B1)]} F2-SSD-SSD-B1-B1-B1-B1-B1
274	ICGV 00440	Arachis	hypogaea	hypogaea	hypogaea	Virginia Bunch	ICRISAT, Hyderabad, India	[(((ICGS 21 x ICG 8325) F2-B1-B2-B2-B2) x ASHFORD) x ((Chalimbana x ((ICG 5996 x ICGS 21) F2-B2-B3-B2-B2)) F2-B1-B1-B1-B1-B2-B2-B1)] F2-SSD-B1-B1-B3-B1(VB)
275	ICGV 86352	Arachis	hypogaea	hypogaea	hypogaea	Virginia Bunch	ICRISAT, Hyderabad, India	[Mani Pintar x (Robut 33-1 x NC Ac 2232)] F2-B1-B2-B1-B2-B2
276	ICGV 09112	Arachis	hypogaea	fastigiata	vulgaris	Spanish Bunch	ICRISAT, Hyderabad, India	(((((((72-R x Chico) F2-P1-B1-NIB1-B1-B1-NIB1-B1-B1-B1-B1-B1) x ((Ah 65 x NC Ac 17090) F2-B1-B1-B2-B1-B1-B1-B2)) F2-P12-B1-B1-B1-B1-B1-B1-B1-B1-B1) x (((CS 29/1-B2-B1) x ((ICGS 44 x TG 2E) F2-B1-B2-B1)) F2-B2-B1-B1-B2-B1-B1-B1)) F2-P1-P24-B1-B1) x ((([(Ah 2105 x Chico) x ([JL 24 x (Dh. 3-20 x Robut 33-1) F8] P6-B1-B1-B1)] F2-B1-B3-B1-B1-B1-B1-B1-B1-B1-B1-B1) x ((((FSB 7-2 x G 201) F2-B1-B1-B2-B1-…
277	ICGV 93920	Arachis	hypogaea	fastigiata	vulgaris	Spanish Bunch	ICRISAT, Hyderabad, India	-
278	ICGV 93216	Arachis	hypogaea	fastigiata	vulgaris	Spanish Bunch	ICRISAT, Hyderabad, India	(((PI 405132 x PI 341879) F2-P1-B2-B1-B3-B1) x ((F 334 A-B-14 x NC Ac 2214) F2-B1-B3-B2-B3-B2-B3)) F2-B1-B1-B2-B1-B1-B1
279	ICGV 88438	Arachis	hypogaea	hypogaea	hypogaea	Virginia Bunch	ICRISAT, Hyderabad, India	(GP NC 343 x NC 17367)
280	ICG 11337	Arachis	hypogaea	fastigiata	vulgaris	Spanish Bunch	India	43899
281	49 × 37-90	Arachis	hypogaea	hypogaea	hypogaea	Virginia Bunch	UAS, Dharwad, India	TG 49 × B 37c
282	49 M-2-2	Arachis	hypogaea	hypogaea	hypogaea	Virginia Bunch	UAS, Dharwad, India	TG 49 × M 28-2
283	49 M- 1-1	Arachis	hypogaea	hypogaea	hypogaea	Virginia Bunch	UAS, Dharwad, India	TG 49 × M 28-2
284	TG 19	Arachis	hypogaea	fastigiata	vulgaris	Spanish Bunch	BARC, India	TG 17 × TG 1
285	TG 39	Arachis	hypogaea	hypogaea	hypogaea	Virginia Bunch	BARC, India	TAG 24 × TG 19
286	TG LPS 3	Arachis	hypogaea	hypogaea	hypogaea	Virginia Bunch	UAS, Dharwad, India	TAG 24 × TG 19
287	26 × M-223-1	Arachis	hypogaea	fastigiata	vulgaris	Spanish Bunch	UAS, Dharwad, India	TG 26 × M 28-2
288	SPS 2	Arachis	hypogaea	hypogaea	hypogaea	Virginia Bunch	UAS, Dharwad, India	Selection from ICGV 99008
289	SPS 3	Arachis	hypogaea	hypogaea	hypogaea	Virginia Bunch	UAS, Dharwad, India	Selection from ICGV 99011
290	SPS 6	Arachis	hypogaea	hypogaea	hypogaea	Virginia Bunch	UAS, Dharwad, India	Selection from ICGV 99012
291	SPS 7	Arachis	hypogaea	hypogaea	hypogaea	Virginia Bunch	UAS, Dharwad, India	Selection from ICGV 99013
292	SPS 8	Arachis	hypogaea	hypogaea	hypogaea	Virginia Bunch	UAS, Dharwad, India	Selection from ICGV 99014
293	SPS 11	Arachis	hypogaea	hypogaea	hypogaea	Virginia Bunch	UAS, Dharwad, India	Selection from ICGV 99003
294	SPS 15	Arachis	hypogaea	hypogaea	hypogaea	Virginia Bunch	UAS, Dharwad, India	Selection from ICGV 99006
295	SPS 20	Arachis	hypogaea	hypogaea	hypogaea	Virginia Bunch	UAS, Dharwad, India	Selection from ICGV 99009
296	SPS 21	Arachis	hypogaea	hypogaea	hypogaea	Virginia Bunch	UAS, Dharwad, India	Selection from ICGV 99010
297	ICGV 03128	Arachis	hypogaea	hypogaea	hypogaea	Virginia Bunch	ICRISAT, Hyderabad, India	(((((((F 334 A-B-14 x NC Ac 2214) F2-B1-B3-B2-B3-B2-B3) x ICG 2241) F2-B3-B1-B1-B2SB-B1SB-B2-B1SB) x ((ICGMS 42 x Kadiri 3) F2-B1-B2-B2-B2-B1-B1-B1)) F2-SSD-B3NI-B1-B1-P2-B1-B1) x ((((FESR 13-P14-B1-B2-B1-B1 x Chico) F2-B3-B1-B3-B1-B1-B1) x ((CS 9 x ICGS 5) F2-B1-B2-B2-B1)) F2-P29-B1-B1-B1-B1-B1-B1-B1)) F2-B9-P4-B1-B1-B1
298	TMV 2 NLM	Arachis	hypogaea	hypogaea	hypogaea	Virginia Bunch	TNAU, Tindivanam, India	Mutant of TMV 2
299	ICG 1668	Arachis	hypogaea	hypogaea	hypogaea	Virginia Bunch	USA	34230
300	ICG 8285	Arachis	hypogaea	hypogaea	hypogaea	Virginia Bunch	USA	40847
301	ICG 11426	Arachis	hypogaea	hypogaea	hypogaea	Virginia Bunch	India	43988
302	ICGV 02290	Arachis	hypogaea	hypogaea	hypogaea	Virginia Bunch	ICRISAT, Hyderabad, India	(ICGS 76 x CSMG 84-1) F2-P12-P2-B1-B1-B1-B1-B1
303	ICGV 02446	Arachis	hypogaea	hypogaea	hypogaea	Virginia Bunch	ICRISAT, Hyderabad, India	((((CS 29/1-B2-B1) x ((ICGS 44 x TG 2E) F2-B1-B2-B1)) F2-B2-B1-B1-B2-B1-B1-B1) x ((([ICGS 30 x (TMV 10 x Chico) F6] P23-B1-B1-B1) x ([(Shulamit x Chico) x PI 337409] F2-B2-B1-B2-B1-B1-B1-B1)) F2-B1-B1-B1-B2-B1-B1)) F2-P30-B1-B1-B1-P5-B1-B1-B1-B1-B1
304	ICG 156	Arachis	hypogaea	hypogaea	hypogaea	Virginia Runner	PAU, Ludhiana, India	32718
305	ICGS 76	Arachis	hypogaea	hypogaea	hypogaea	Virginia Bunch	ICRISAT, Hyderabad, India	TMV10 x Chico
306	ICG 5891	Arachis	hypogaea	hypogaea	hypogaea	Virginia Bunch	India	38453
307	CSMG 84-1	Arachis	hypogaea	hypogaea	hypogaea	Virginia Runner	CSAUA&T Kanpur, India	Selection from MA 10
308	ICG 111	Arachis	hypogaea	hypogaea	hypogaea	Virginia Bunch	Unknown	32673
309	ICG 14834	Arachis	hypogaea	hypogaea	hypogaea	Virginia Bunch	Pakistan	47394
310	ICG 11322	Arachis	hypogaea	hypogaea	hypogaea	Virginia Bunch	India	43884
311	ICG 532	Arachis	hypogaea	hypogaea	hypogaea	Virginia Bunch	Unknown	33094
312	ICG 12509	Arachis	hypogaea	hypogaea	hypogaea	Virginia Bunch	Bolivia	45071
313	ICG 12672	Arachis	hypogaea	hypogaea	hypogaea	Virginia Bunch	Bolivia	45234
314	ICG 10185	Arachis	hypogaea	hypogaea	hypogaea	Virginia Bunch	USA	42747
315	ICG 2773	Arachis	hypogaea	hypogaea	hypogaea	Virginia Runner	Tanzania	35335
316	ICG 3027	Arachis	hypogaea	hypogaea	hypogaea	Virginia Bunch	India	35589
317	ICG 5745	Arachis	hypogaea	hypogaea	hypogaea	Virginia Bunch	Puerto Rico	38307
318	ICG 14482	Arachis	hypogaea	hypogaea	hypogaea	Virginia Bunch	Nigeria	47042
319	ICG 4527	Arachis	hypogaea	hypogaea	hypogaea	Virginia Bunch	Uganda	37089
320	ICG 4343	Arachis	hypogaea	hypogaea	hypogaea	Virginia Runner	India	36905
321	ICG 13895	Arachis	hypogaea	hypogaea	hypogaea	Virginia Bunch	India	46455
322	ICG 5663	Arachis	hypogaea	hypogaea	hypogaea	Virginia Bunch	China	38225
323	ICG 721	Arachis	hypogaea	hypogaea	hypogaea	Virginia Bunch	USA	33283
324	ICG 12276	Arachis	hypogaea	hypogaea	hypogaea	Virginia Bunch	Bolivia	44838
325	ICG 875	Arachis	hypogaea	hypogaea	hypogaea	Virginia Runner	India	33437
326	ICG 14475	Arachis	hypogaea	hypogaea	hypogaea	Virginia Bunch	Nigeria	47035
327	ICG 15190	Arachis	hypogaea	hypogaea	hypogaea	Virginia Bunch	Costa Rica	47743
328	ICG 12370	Arachis	hypogaea	hypogaea	hypogaea	Virginia Runner	India	44932
329	ICGV 86325	Arachis	hypogaea	hypogaea	hypogaea	Virginia Bunch	ICRISAT, Hyderabad, India	(((TMV 10 x Robut 33-1) F2-B1-B1-B1-NIB1-B1-B1-B1-B1-B1-B1-B1)x G 201) F2-B2-B1
330	ICG 5662	Arachis	hypogaea	hypogaea	hypogaea	Virginia Bunch	China	38224
331	ICG 9961	Arachis	hypogaea	hypogaea	hypogaea	Virginia Bunch	Unknown	42523
332	ICG 14466	Arachis	hypogaea	hypogaea	hypogaea	Virginia Bunch	Nigeria	47026
333	ICG 3053	Arachis	hypogaea	hypogaea	hypogaea	Virginia Bunch	India	35615
334	ICG 6766	Arachis	hypogaea	hypogaea	hypogaea	Virginia Bunch	USA	39328
335	ICG 2381	Arachis	hypogaea	hypogaea	hypogaea	Virginia Runner	Brazil	34943
336	ICG 2857	Arachis	hypogaea	hypogaea	hypogaea	Virginia Runner	Argentina	35419
337	ICGV 13238	Arachis	hypogaea	fastigiata	vulgaris	Spanish Bunch	ICRISAT, Hyderabad, India	(((((FESR 13-P14-B1-B2-B1-B1 x Chico) F2-B3-B1-B3-B1-B1-B1) x ((CS 9 x ICGS 5) F2-B1-B2-B2-B1)) F2-P63-B1-B1-B1-B1-B2-B1-B1-B1-B1(SB)) x ((((((((F 334 A-B-14 x NC Ac 2214) F2-B1-B3-B2-B3-B2-B3) x ICG 2241) F2-B3-B1-B1-B2SB-B1SB-B2-B1SB) x ((ICGMS 42 x Kadiri 3) F2-B1-B2-B2-B2-B1-B1-B1)) F2-SSD-B3NI-B1-B1-P2-B1-B1) x ((((FESR 13-P14-B1-B2-B1-B1 x Chico) F2-B3-B1-B3-B1-B1-B1) x ((CS 9 x ICGS 5) F2-…
338	ICGV 13241	Arachis	hypogaea	fastigiata	vulgaris	Spanish Bunch	ICRISAT, Hyderabad, India	(((((72-R x Chico) F2-P1-B1-NIB1-B1-B1-NIB1-B1-B1-B1-B1-B1) x ((ICGS 36 x NC Ac 1705) F2-B3-B1-B3-B3)) 8-B1-B1-B1-B1) x ((JL 24 x EC 76445) B1-B1-B1-B1)) F2-SSD-SSD-P16-B1-B1-B1-B1-B1-B1-B2-B2
339	ICGV 13242	Arachis	hypogaea	fastigiata	vulgaris	Spanish Bunch	ICRISAT, Hyderabad, India	(((((72-R x Chico) F2-P1-B1-NIB1-B1-B1-NIB1-B1-B1-B1-B1-B1) x ((ICGS 36 x NC Ac 1705) F2-B3-B1-B3-B3)) 8-B1-B1-B1-B1) x ((JL 24 x EC 76445) B1-B1-B1-B1)) F2-SSD-SSD-P16-B1-B1-B1-B1-B1-B1-B2-B3
340	ICGV 13245	Arachis	hypogaea	fastigiata	vulgaris	Spanish Bunch	ICRISAT, Hyderabad, India	(((((72-R x Chico) F2-P1-B1-NIB1-B1-B1-NIB1-B1-B1-B1-B1-B1) x ((ICGS 36 x NC Ac 1705) F2-B3-B1-B3-B3)) 8-B1-B1-B1-B1) x TCGS 888) F2-SSD-SSD-P20-B1-B1-B1-B1-B1-B5
